# Supplementary material for: Crystal structure of di­chlorido­bis­(methyl isonicotinate-κN)copper(II)
Source: Acta Crystallogr E Crystallogr Commun. 2015 Apr 18;71(Pt 5):m112–3. doi: 10.1107/S205698901500729X (PMC4420097; doi:10.1107/S205698901500729X)
Supplement: Supplementary file 1 [file e-71-0m112-sup1.cif]

##############################################################################
#                                                                            #
# This CIF contains the data in a paper accepted for publication in          #
# Acta Crystallographica Section E. It conforms to the requirements of       #
# Notes for Authors for Acta Crystallographica Section E, and has been       #
# peer reviewed under the auspices of the IUCr Commission on Journals.       #
#                                                                            #
# Full details of the Crystallographic Information File format               #
# are given in the paper "The Crystallographic Information File (CIF):       #
# a New Standard Archive File for Crystallography" by S. R. Hall, F. H.      #
# Allen and I. D. Brown [Acta Cryst. (1991), A47, 655-685].                  #
#                                                                            #
# The current version of the core CIF dictionary is obtainable from          #
# ftp://ftp.iucr.org/pub/cif_core.dic.                                       #
#                                                                            #
# Software is freely available for graphical display of the structure(s)     #
# in this CIF. For information consult the CIF software page                 #
# http://www.iucr.org/resources/cif/software.                                #
#                                                                            #
# This file may be used for bona fide research purposes within the           #
# scientific community so long as proper attribution is given to the journal # 
# article from which it was obtained.                                        #
#                                                                            #
##############################################################################
data_I
_database_code_depnum_ccdc_archive 'CCDC 1059032'
_audit_creation_method     SHELXL-2014
_chemical_name_systematic
;
Dichloridobis(methyl isonicotinate-\k<i>N</i>)copper(II)
;
_chemical_name_common     ?
_chemical_formula_moiety     'C14 H14 Cl2 Cu N2 O4'
_chemical_formula_sum     'C14 H14 Cl2 Cu N2 O4'
_chemical_formula_iupac     '[Cu Cl2 (C7 H7 N1 O2)2]'
_chemical_formula_weight     408.71
_chemical_melting_point     ?
_shelx_space_group_comment
;
The symmetry employed for this shelxl refinement is uniquely defined
by the following loop, which should always be used as a source of
symmetry information in preference to the above space-group names.
They are only intended as comments.
;
_space_group_crystal_system     monoclinic
_space_group_name_H-M_alt     'P 21/n'
_space_group_name_Hall     '-P 2yn'
loop_
    _space_group_symop_operation_xyz
    'x, y, z'
    '-x+1/2, y+1/2, -z+1/2'
    '-x, -y, -z'
    'x-1/2, -y-1/2, z-1/2'
_cell_length_a     3.7792(4)
_cell_length_b     29.891(4)
_cell_length_c     7.0139(8)
_cell_angle_alpha     90
_cell_angle_beta     94.036(10)
_cell_angle_gamma     90
_cell_volume     790.36(16)
_cell_formula_units_Z     2
_cell_measurement_reflns_used     1293
_cell_measurement_theta_min     4.4753
_cell_measurement_theta_max     26.3153
_cell_measurement_temperature     173(2)
_exptl_crystal_description     rod
_exptl_crystal_colour     green
_exptl_crystal_size_max     0.500
_exptl_crystal_size_mid     0.050
_exptl_crystal_size_min     0.040
_exptl_crystal_density_diffrn     1.717
_exptl_crystal_density_meas     ?
_exptl_crystal_density_method     ?
_exptl_crystal_F_000     414
_exptl_absorpt_coefficient_mu     1.740
_exptl_absorpt_correction_type     multi-scan
_exptl_absorpt_process_details
;
(CrysAlis PRO; Oxford Diffraction, 2011)
;
_shelx_estimated_absorpt_T_min     0.477
_shelx_estimated_absorpt_T_max     0.934
_exptl_absorpt_correction_T_min     0.77455
_exptl_absorpt_correction_T_max     1.00000
_exptl_special_details
;
Absorption correction: CrysAlisPro (Oxford Diffraction, 2011)
Empirical absorption correction using spherical harmonics,
 implemented in SCALE3 ABSPACK scaling algorithm.
;
_diffrn_ambient_temperature     173(2)
_diffrn_radiation_type     MoK\a
_diffrn_radiation_wavelength     0.71073
_diffrn_measurement_device_type     'Oxford Diffraction Xcalibur 3'
_diffrn_measurement_method     '\w scans'
_diffrn_detector_area_resol_mean     15.9809
_diffrn_reflns_number     4265
_diffrn_reflns_av_R_equivalents     0.0338
_diffrn_reflns_theta_min     4.484
_diffrn_reflns_theta_max     26.371
_diffrn_reflns_theta_full     25.240
_diffrn_measured_fraction_theta_max     0.995
_diffrn_measured_fraction_theta_full     0.995
_diffrn_reflns_limit_h_min     -4
_diffrn_reflns_limit_h_max     4
_diffrn_reflns_limit_k_min     -33
_diffrn_reflns_limit_k_max     37
_diffrn_reflns_limit_l_min     -8
_diffrn_reflns_limit_l_max     6
_refine_special_details     ?
_reflns_number_total     1617
_reflns_number_gt     1404
_reflns_threshold_expression     I>2\s(I)
_refine_ls_structure_factor_coef     Fsqd
_refine_ls_matrix_type     full
_refine_ls_R_factor_all     0.0456
_refine_ls_R_factor_gt     0.0362
_refine_ls_wR_factor_gt     0.0849
_refine_ls_wR_factor_ref     0.0914
_refine_ls_goodness_of_fit_ref     1.089
_refine_ls_restrained_S_all     1.089
_refine_ls_number_reflns     1617
_refine_ls_number_parameters     107
_refine_ls_number_restraints     0
_refine_ls_hydrogen_treatment     constr
_refine_ls_weighting_scheme     calc
_refine_ls_weighting_details
              'w=1/[\s^2^(Fo^2^)+(0.0388P)^2^+0.6044P] where P=(Fo^2^+2Fc^2^)/3'
_atom_sites_solution_hydrogens     geom
_atom_sites_solution_primary     ?
_atom_sites_solution_secondary     ?
_refine_ls_shift/su_max     0.000
_refine_ls_shift/su_mean     0.000
_refine_diff_density_max     0.533
_refine_diff_density_min     -0.692
_refine_ls_extinction_method     none
_refine_ls_extinction_coef     .
_refine_ls_abs_structure_details     ?
_refine_ls_abs_structure_Flack     ?
loop_
    _atom_type_symbol
    _atom_type_description
    _atom_type_scat_dispersion_real
    _atom_type_scat_dispersion_imag
    _atom_type_scat_source
    'C' 'C' 0.0033 0.0016
                         'International Tables Vol C Tables 4.2.6.8 and 6.1.1.4'
    'H' 'H' 0.0000 0.0000
                         'International Tables Vol C Tables 4.2.6.8 and 6.1.1.4'
    'O' 'O' 0.0106 0.0060
                         'International Tables Vol C Tables 4.2.6.8 and 6.1.1.4'
    'Cu' 'Cu' 0.3201 1.2651
                         'International Tables Vol C Tables 4.2.6.8 and 6.1.1.4'
    'N' 'N' 0.0061 0.0033
                         'International Tables Vol C Tables 4.2.6.8 and 6.1.1.4'
    'Cl' 'Cl' 0.1484 0.1585
                         'International Tables Vol C Tables 4.2.6.8 and 6.1.1.4'
_computing_data_collection
;
CrysAlis PRO (Oxford Diffraction, 2011)
;
_computing_cell_refinement
;
CrysAlis PRO (Oxford Diffraction, 2011)
;
_computing_data_reduction
;
CrysAlis PRO (Oxford Diffraction, 2011)
;
_computing_structure_solution
;
SIR97 (Altomare <i>et al.</i>,  1999)
;
_computing_structure_refinement
;
SHELXL2014 (Sheldrick, 2008, 2015)
;
_computing_molecular_graphics
;
ORTEPIII (Burnett & Johnson, 1996)
;
_computing_publication_material
;
PLATON (Spek, 2009)
;
loop_
    _atom_site_type_symbol
    _atom_site_label
    _atom_site_fract_x
    _atom_site_fract_y
    _atom_site_fract_z
    _atom_site_U_iso_or_equiv
    _atom_site_adp_type
    _atom_site_calc_flag
    _atom_site_occupancy
    _atom_site_disorder_assembly
    _atom_site_disorder_group
    Cu Cu1 0.5000 0.0000 0.5000 0.01825(17) Uani d 1 . .
    Cl Cl1 0.91406(17) 0.03090(2) 0.71647(9) 0.01768(18) Uani d 1 . .
    O O2 0.3701(7) 0.17679(8) -0.1593(3) 0.0414(7) Uani d 1 . .
    O O1 0.1672(6) 0.20909(6) 0.0994(3) 0.0291(5) Uani d 1 . .
    N N1 0.4707(6) 0.05771(7) 0.3486(3) 0.0168(5) Uani d 1 . .
    C C1 0.5365(7) 0.05831(9) 0.1633(4) 0.0180(6) Uani d 1 . .
    H H1 0.6172 0.0316 0.1070 0.022 Uiso calc 1 . .
    C C2 0.4918(7) 0.09617(9) 0.0505(4) 0.0197(6) Uani d 1 . .
    H H2 0.5444 0.0955 -0.0800 0.024 Uiso calc 1 . .
    C C3 0.3693(7) 0.13491(9) 0.1308(4) 0.0174(6) Uani d 1 . .
    C C4 0.3076(8) 0.13494(9) 0.3240(4) 0.0188(6) Uani d 1 . .
    H H4 0.2278 0.1613 0.3837 0.023 Uiso calc 1 . .
    C C5 0.3647(8) 0.09584(9) 0.4276(4) 0.0202(6) Uani d 1 . .
    H H5 0.3272 0.0961 0.5601 0.024 Uiso calc 1 . .
    C C6 0.3063(8) 0.17503(10) 0.0051(4) 0.0236(7) Uani d 1 . .
    C C7 0.0886(11) 0.24908(11) -0.0132(5) 0.0384(9) Uani d 1 . .
    H H7A 0.3090 0.2613 -0.0577 0.058 Uiso calc 1 . .
    H H7B -0.0224 0.2714 0.0657 0.058 Uiso calc 1 . .
    H H7C -0.0739 0.2416 -0.1236 0.058 Uiso calc 1 . .
loop_
    _atom_site_aniso_label
    _atom_site_aniso_U_11
    _atom_site_aniso_U_22
    _atom_site_aniso_U_33
    _atom_site_aniso_U_12
    _atom_site_aniso_U_13
    _atom_site_aniso_U_23
    Cu1 0.0235(3) 0.0123(3) 0.0184(3) -0.00169(19) -0.0021(2) 0.00175(18)
    Cl1 0.0186(3) 0.0170(4) 0.0175(3) -0.0002(3) 0.0016(3) -0.0023(2)
    O2 0.0712(19) 0.0277(13) 0.0274(13) 0.0115(12) 0.0191(13) 0.0092(10)
    O1 0.0465(14) 0.0169(11) 0.0239(12) 0.0100(10) 0.0035(10) 0.0022(9)
    N1 0.0175(12) 0.0144(12) 0.0185(12) 0.0009(9) 0.0002(9) -0.0003(9)
    C1 0.0201(14) 0.0150(14) 0.0192(14) 0.0007(11) 0.0038(11) -0.0031(11)
    C2 0.0220(15) 0.0190(15) 0.0185(14) -0.0010(11) 0.0048(11) -0.0006(11)
    C3 0.0169(14) 0.0141(14) 0.0210(14) -0.0016(10) 0.0003(11) 0.0010(11)
    C4 0.0212(14) 0.0146(14) 0.0211(15) 0.0005(11) 0.0043(11) -0.0029(11)
    C5 0.0242(15) 0.0186(14) 0.0184(14) -0.0006(12) 0.0049(12) -0.0007(11)
    C6 0.0254(16) 0.0192(16) 0.0264(17) 0.0002(12) 0.0023(13) 0.0000(12)
    C7 0.056(2) 0.0217(17) 0.037(2) 0.0133(16) 0.0034(17) 0.0075(14)
_geom_special_details
;
All e.s.d.'s (except the e.s.d. in the dihedral angle between two l.s. planes)
are estimated using the full covariance matrix. The cell e.s.d.'s are taken
into account individually in the estimation of e.s.d.'s in distances, angles
and torsion angles; correlations between e.s.d.'s in cell parameters are only
used when they are defined by crystal symmetry. An approximate (isotropic)
treatment of cell e.s.d.'s is used for estimating e.s.d.'s involving l.s.
planes.
;
loop_
    _geom_bond_atom_site_label_1
    _geom_bond_atom_site_label_2
    _geom_bond_site_symmetry_2
    _geom_bond_distance
    _geom_bond_publ_flag
    Cu1 N1 . 2.025(2) ?
    Cu1 N1 3_656 2.025(2) ?
    Cu1 Cl1 . 2.2962(7) ?
    Cu1 Cl1 3_656 2.2962(7) ?
    Cu1 Cl1 3_756 2.9215(7) ?
    Cu1 Cl1 1_455 2.9215(7) ?
    O2 C6 . 1.196(4) ?
    O1 C6 . 1.341(3) ?
    O1 C7 . 1.452(4) ?
    N1 C1 . 1.340(4) ?
    N1 C5 . 1.341(3) ?
    C1 C2 . 1.385(4) ?
    C1 H1 . 0.9500 ?
    C2 C3 . 1.382(4) ?
    C2 H2 . 0.9500 ?
    C3 C4 . 1.391(4) ?
    C3 C6 . 1.498(4) ?
    C4 C5 . 1.385(4) ?
    C4 H4 . 0.9500 ?
    C5 H5 . 0.9500 ?
    C7 H7A . 0.9800 ?
    C7 H7B . 0.9800 ?
    C7 H7C . 0.9800 ?
loop_
    _geom_angle_atom_site_label_1
    _geom_angle_atom_site_label_2
    _geom_angle_atom_site_label_3
    _geom_angle_site_symmetry_1
    _geom_angle_site_symmetry_3
    _geom_angle
    _geom_angle_publ_flag
    N1 Cu1 N1 . 3_656 180.00(6) ?
    N1 Cu1 Cl1 . . 90.79(7) ?
    N1 Cu1 Cl1 3_656 . 89.21(7) ?
    N1 Cu1 Cl1 . 3_656 89.21(7) ?
    N1 Cu1 Cl1 3_656 3_656 90.79(7) ?
    Cl1 Cu1 Cl1 . 3_656 180.0 ?
    N1 Cu1 Cl1 . 3_756 90.70(7) ?
    N1 Cu1 Cl1 3_656 3_756 89.29(7) ?
    Cl1 Cu1 Cl1 . 3_756 87.97(2) ?
    Cl1 Cu1 Cl1 3_656 3_756 92.03(2) ?
    N1 Cu1 Cl1 . 1_455 89.30(7) ?
    N1 Cu1 Cl1 3_656 1_455 90.71(7) ?
    Cl1 Cu1 Cl1 . 1_455 92.03(2) ?
    Cl1 Cu1 Cl1 3_656 1_455 87.97(2) ?
    Cl1 Cu1 Cl1 3_756 1_455 180.0 ?
    C6 O1 C7 . . 115.4(2) ?
    C1 N1 C5 . . 118.1(2) ?
    C1 N1 Cu1 . . 120.86(18) ?
    C5 N1 Cu1 . . 120.97(19) ?
    N1 C1 C2 . . 122.8(3) ?
    N1 C1 H1 . . 118.6 ?
    C2 C1 H1 . . 118.6 ?
    C3 C2 C1 . . 118.9(3) ?
    C3 C2 H2 . . 120.6 ?
    C1 C2 H2 . . 120.6 ?
    C2 C3 C4 . . 118.8(3) ?
    C2 C3 C6 . . 118.4(3) ?
    C4 C3 C6 . . 122.8(3) ?
    C5 C4 C3 . . 118.7(3) ?
    C5 C4 H4 . . 120.7 ?
    C3 C4 H4 . . 120.7 ?
    N1 C5 C4 . . 122.7(3) ?
    N1 C5 H5 . . 118.6 ?
    C4 C5 H5 . . 118.6 ?
    O2 C6 O1 . . 123.7(3) ?
    O2 C6 C3 . . 124.6(3) ?
    O1 C6 C3 . . 111.7(2) ?
    O1 C7 H7A . . 109.5 ?
    O1 C7 H7B . . 109.5 ?
    H7A C7 H7B . . 109.5 ?
    O1 C7 H7C . . 109.5 ?
    H7A C7 H7C . . 109.5 ?
    H7B C7 H7C . . 109.5 ?
loop_
    _geom_torsion_atom_site_label_1
    _geom_torsion_atom_site_label_2
    _geom_torsion_atom_site_label_3
    _geom_torsion_atom_site_label_4
    _geom_torsion_site_symmetry_1
    _geom_torsion_site_symmetry_2
    _geom_torsion_site_symmetry_3
    _geom_torsion_site_symmetry_4
    _geom_torsion
    _geom_torsion_publ_flag
    C5 N1 C1 C2 . . . . -1.5(4) ?
    Cu1 N1 C1 C2 . . . . 174.6(2) ?
    N1 C1 C2 C3 . . . . -1.0(4) ?
    C1 C2 C3 C4 . . . . 2.3(4) ?
    C1 C2 C3 C6 . . . . -177.2(3) ?
    C2 C3 C4 C5 . . . . -1.2(4) ?
    C6 C3 C4 C5 . . . . 178.3(3) ?
    C1 N1 C5 C4 . . . . 2.7(4) ?
    Cu1 N1 C5 C4 . . . . -173.5(2) ?
    C3 C4 C5 N1 . . . . -1.3(4) ?
    C7 O1 C6 O2 . . . . 1.3(5) ?
    C7 O1 C6 C3 . . . . -178.5(3) ?
    C2 C3 C6 O2 . . . . -3.7(5) ?
    C4 C3 C6 O2 . . . . 176.8(3) ?
    C2 C3 C6 O1 . . . . 176.1(3) ?
    C4 C3 C6 O1 . . . . -3.4(4) ?
loop_
    _geom_hbond_atom_site_label_D
    _geom_hbond_atom_site_label_H
    _geom_hbond_atom_site_label_A
    _geom_hbond_site_symmetry_A
    _geom_hbond_distance_DH
    _geom_hbond_distance_HA
    _geom_hbond_distance_DA
    _geom_hbond_angle_DHA
    C2 H2 Cl1 1_554 0.95 2.83 3.517(3) 130
    C7 H7B O2 4_566 0.98 2.53 3.470(4) 161
    C7 H7C O1 4_565 0.98 2.58 3.298(4) 130
_shelx_hkl_file
;
   0   0   2 42025.4 1434.64   3
   0   0  -2 45114.6 1587.73   1
   0   0  -2 43695.9 1239.04   2
   0   0  -3 159.023 164.336   1
   0   0  -3-35.8395 90.3045   2
   0   0  -4 21166.1 892.953   2
   0   0  -4 19317.0 1300.74   1
   0   0  -5-99.5467 179.417   2
   0   0  -5 471.856 310.048   1
   0   0  -6 45105.9 2515.37   1
   0   0  -7-399.829 300.834   1
   0   0  -8 6864.07 1133.17   1
   0  -1  -2 40.1064 78.9845   2
   0  -1   2 28.9775 122.890   3
   0  -1  -2 89.0419 171.966   1
   0   1  -2 68.4880 88.1057   2
   0   1   2 90.9664 94.6360   2
   0   1  -2 168.998 118.300   1
   0  -1  -3 7547.82 445.542   2
   0   1  -3 7645.63 454.174   2
   0  -1  -3 7778.88 699.975   1
   0   1  -3 8009.23 691.068   1
   0   1  -4 12955.1 1032.09   1
   0  -1  -4 11424.0 983.293   1
   0   1  -4 12952.9 684.839   2
   0  -1  -4 12482.6 654.947   2
   0  -1  -5 108204. 4101.71   1
   0   1  -5 115172. 3210.16   2
   0   1  -5 115746. 4156.92   1
   0  -1  -5 120898. 3217.44   2
   0   1  -6-147.381 279.789   1
   0  -1  -6 111.253 289.636   1
   0   1  -7 1023.75 477.034   1
   0  -1  -7 844.495 374.399   1
   0   1  -8 3630.95 840.311   1
   0  -1  -8 4064.40 850.144   1
   0   2  -2 24173.6 1024.98   1
   0  -2  -2 23019.2 788.554   2
   0   2   2 19917.7 781.042   2
   0  -2  -2 25552.9 1122.81   1
   0  -2   2 23605.2 960.270   3
   0   2  -2 22361.6 957.084   3
   0   2  -3 98679.4 2547.88   2
   0   2  -3 102844. 3084.10   1
   0  -2  -3 97845.8 2525.81   2
   0  -2  -3 98352.3 3142.80   1
   0   2  -4 101698. 2764.52   2
   0  -2  -4 93656.5 3415.28   1
   0  -2  -4 99068.9 2733.96   2
   0   2  -4 97757.2 3432.24   1
   0   2  -5 1446.19 457.994   1
   0  -2  -5 2667.77 576.856   1
   0   2  -5 1710.65 276.962   2
   0  -2  -5 1925.21 289.340   2
   0   2  -6 12239.5 1221.91   1
   0  -2  -6 10751.4 1184.17   1
   0  -2  -7 150.667 282.529   1
   0   2  -7 499.280 384.704   1
   0  -2  -8 2518.43 765.711   1
   0   2  -8 1697.44 568.301   1
   0  -3  -2 89.5944 91.8454   2
   0   3   2 105.580 85.8311   2
   0   3  -2 4.80162 125.370   1
   0   3  -2 218.050 173.065   3
   0  -3  -2-32.9996 143.909   1
   0  -3   2 209.766 174.588   1
   0   3  -3 5639.31 394.490   2
   0   3  -3 6450.94 593.440   1
   0  -3  -3 7300.74 697.571   1
   0  -3  -3 6026.20 422.384   2
   0   3   3 5023.35 390.742   2
   0   3  -4 8328.40 822.845   1
   0   3   4 7175.23 533.808   2
   0  -3  -4 8892.39 870.661   1
   0   3  -4 9743.09 591.695   2
   0  -3  -4 9490.66 589.990   2
   0   3  -5 83861.9 3385.08   1
   0  -3  -5 91253.3 2667.90   2
   0  -3  -5 78592.9 3393.50   1
   0   3  -5 95221.7 2746.17   2
   0  -3  -6 11054.6 1198.01   1
   0   3  -6 12279.7 1256.02   1
   0   3  -7 5331.15 899.733   1
   0  -3  -7 6642.08 1024.03   1
   0   3  -8-645.036 421.018   1
   0  -3  -8 38.7602 361.520   1
   0  -4   2 21098.4 974.473   1
   0   4   2 18362.0 797.772   2
   0  -4  -2 21454.9 1055.30   1
   0   4  -2 23028.5 955.831   1
   0  -4  -2 22341.7 833.953   2
   0   4  -2 21279.8 952.357   3
   0  -4  -3 27346.3 1401.70   1
   0   4  -3 25473.0 1243.74   3
   0   4  -3 27141.2 1300.25   1
   0   4   3 24371.6 1016.76   2
   0  -4  -3 29239.6 1083.22   2
   0  -4  -4 138029. 4599.20   1
   0   4  -4 143736. 4539.44   1
   0   4  -4 156101. 3942.47   2
   0  -4  -4 154085. 3967.70   2
   0  -4  -5 25216.4 1158.44   2
   0   4  -5 28391.4 1222.24   2
   0  -4  -5 23835.6 1647.36   1
   0   4  -5 25297.0 1626.45   1
   0  -4  -6 10388.4 1177.64   1
   0   4  -6 11551.2 1199.29   1
   0   4  -7 7810.69 1077.38   1
   0  -4  -7 8514.48 1170.75   1
   0  -4  -8 17611.5 1784.02   1
   0   4  -8 16661.1 1725.95   1
   0   5  -1 10975.5 440.279   1
   0   5  -1 10266.0 546.374   3
   0  -5   1 10401.0 447.208   1
   0  -5  -1 10607.9 524.325   2
   0   5   1 10354.8 522.732   2
   0  -5   1 10252.8 544.655   3
   0   5  -2 31328.8 1156.51   1
   0  -5  -2 30856.9 1090.57   2
   0  -5   2 30794.6 1225.16   1
   0  -5  -2 31669.8 1330.11   1
   0   5  -2 28929.9 1188.35   3
   0   5   2 29177.4 1083.51   2
   0  -5  -3 78974.4 2688.47   1
   0   5  -3 75723.6 2468.26   1
   0  -5  -3 80726.2 2223.28   2
   0   5  -3 75540.4 2481.65   3
   0  -5  -4 48030.4 1669.24   2
   0   5  -4 43590.2 2011.64   1
   0  -5  -4 50611.2 2237.34   1
   0   5  -4 47437.2 1624.39   2
   0  -5  -5 91572.0 2757.96   2
   0   5  -5 94504.5 2779.82   2
   0   5  -5 89531.2 3434.43   1
   0  -5  -6 17795.2 1524.45   1
   0   5  -6 19868.5 1568.31   1
   0  -5  -7 1666.96 541.063   1
   0   5  -7 1027.13 418.608   1
   0   5  -8 6854.79 1093.12   1
   0  -5  -8 7696.82 1206.73   1
   0   6   1 89676.5 2425.49   2
   0  -6   1 89396.0 2243.07   1
   0  -6  -1 88189.5 2431.31   2
   0  -6   1 93571.1 2478.83   3
   0   6  -1 89759.4 2193.43   1
   0   6  -1 93790.2 2489.04   3
   0  -6   2 399.011 139.582   1
   0   6  -2 412.374 147.958   1
   0  -6  -2 348.318 144.361   2
   0  -6  -2 376.060 226.148   1
   0   6   2 212.551 118.989   2
   0   6  -2 241.324 152.592   3
   0  -6  -3 52283.6 2101.94   1
   0   6  -3 51099.7 1881.34   1
   0   6  -3 47467.2 1894.18   3
   0  -6  -3 50908.6 1708.31   2
   0  -6  -4 63310.4 2098.19   2
   0  -6  -4 63160.5 2630.77   1
   0   6  -4 65423.9 2510.28   1
   0   6  -4 65945.8 2506.07   3
   0   6  -5 10282.2 1000.98   1
   0  -6  -5 11691.7 762.757   2
   0  -6  -5 10534.1 1084.41   1
   0   6  -5 10945.6 732.431   2
   0  -6  -6 32814.4 2144.44   1
   0   6  -6 33162.9 2052.72   1
   0  -6  -7 766.891 386.090   1
   0   6  -7 686.571 390.268   1
   0   6  -8 16493.2 1697.35   1
   0  -6  -8 16827.1 1783.34   1
   0  -7   0-34.8688 93.7298   3
   0   7   0 68.7915 117.226   2
   0   7   0 160.366 142.630   3
   0  -7   1 135942. 3202.18   1
   0   7  -1 136746. 3524.67   3
   0  -7   1 138747. 3506.00   3
   0   7  -1 130730. 3155.20   1
   0  -7  -1 132565. 3484.38   2
   0   7   1 138684. 3495.28   2
   0   7   1 138326. 3413.07   3
   0   7   2 2812.47 327.255   2
   0  -7   2 2890.04 337.061   1
   0  -7  -2 2458.83 310.245   2
   0   7  -2 2932.76 298.235   1
   0   7  -2 3062.18 374.179   3
   0  -7  -2 3468.95 421.393   1
   0  -7  -3 39414.3 1745.42   1
   0   7  -3 34768.8 1462.56   1
   0  -7  -3 33923.6 1349.50   2
   0   7  -3 33337.6 1523.83   3
   0  -7  -4 4867.48 673.161   1
   0   7  -4 5433.44 666.186   3
   0   7  -4 4433.13 562.053   1
   0  -7  -4 4797.29 470.067   2
   0  -7  -5 45905.9 1745.76   2
   0  -7  -5 43214.2 2311.18   1
   0   7  -5 44660.7 1709.86   2
   0   7  -5 41597.2 2131.54   1
   0  -7  -6 26456.0 1919.20   1
   0   7  -6 26160.7 1799.93   1
   0  -7  -7 1908.28 598.630   1
   0   7  -7 3724.27 728.853   1
   0  -7  -8 19493.3 1889.24   1
   0   7  -8 17048.0 1733.63   1
   0   8   0 18435.1 858.341   2
   0  -8   0 19713.5 843.131   3
   0   8   0 19443.5 834.530   3
   0   8   1 127989. 3443.04   2
   0   8   1 130243. 3358.11   3
   0  -8   1 133218. 3089.76   1
   0   8  -1 133071. 3481.43   3
   0   8  -1 127659. 3032.99   1
   0  -8  -1 129901. 3451.50   2
   0   8  -2 123466. 3460.35   3
   0   8  -2 122243. 3186.75   1
   0  -8   2 122793. 3311.77   1
   0  -8  -2 123998. 3545.73   1
   0  -8  -2 121685. 3359.04   2
   0   8  -3 1516.02 325.221   3
   0  -8  -3 2311.74 325.082   2
   0   8  -3 1917.52 307.579   1
   0  -8  -3 2588.08 450.506   1
   0   8  -4 91707.2 3140.20   1
   0  -8  -4 97820.8 3461.05   1
   0  -8  -4 93320.3 2866.09   2
   0   8  -4 94547.9 3276.30   3
   0   8  -5 27522.1 1628.51   1
   0  -8  -5 25579.9 1723.81   1
   0  -8  -5 27891.2 1319.37   2
   0   8  -6 6637.10 887.316   1
   0  -8  -6 6720.39 939.252   1
   0  -8  -7 417.757 391.605   1
   0   8  -7 813.770 422.390   1
   0  -8  -8 8949.97 1251.78   1
   0   8  -8 5928.16 1010.75   1
   0   9   0 139.473 153.592   3
   0   9   1 94226.8 2626.40   3
   0  -9  -1 89821.4 2707.93   2
   0   9  -1 94906.5 2277.13   1
   0   9  -1 94994.7 2740.14   3
   0  -9   1 95608.4 2311.57   1
   0  -9  -2 11486.6 716.868   2
   0   9  -2 10447.7 716.440   3
   0  -9   2 9680.31 619.126   1
   0  -9  -2 10839.7 761.598   1
   0   9  -2 9577.52 548.304   1
   0  -9  -3 73918.9 2679.37   1
   0   9  -3 69970.6 2513.29   3
   0  -9  -3 73615.9 2361.01   2
   0   9  -3 70025.3 2317.41   1
   0  -9  -4 33389.8 1445.10   2
   0   9  -4 31433.3 1559.30   1
   0   9  -4 33136.4 1693.36   3
   0  -9  -4 29025.3 1698.00   1
   0   9  -5 56023.5 2499.51   1
   0  -9  -5 58810.8 2191.61   2
   0  -9  -5 58980.5 2785.67   1
   0   9  -5 60520.8 2658.20   3
   0  -9  -6 5684.65 866.573   1
   0   9  -6 4288.00 681.140   1
   0   9  -7 24779.0 1870.89   1
   0  -9  -7 23963.2 1977.13   1
   0   9  -8 10042.3 1314.00   1
   0  -9  -8 14474.2 1605.16   1
   0  10   0 8521.81 578.538   3
   0  10  -1 9427.00 646.513   3
   0 -10   1 8556.35 380.905   1
   0  10  -1 8189.25 358.589   1
   0  10   1 9010.66 582.839   3
   0 -10  -1 8487.71 631.869   2
   0  10  -2 248823. 6336.82   3
   0 -10  -2 247024. 6322.54   1
   0 -10  -2 254197. 6259.39   2
   0 -10   2 243874. 6008.50   1
   0  10  -2 248910. 5868.87   1
   0  10  -3 41683.9 1600.22   1
   0 -10  -3 41633.7 1671.17   2
   0 -10  -3 45129.2 1945.67   1
   0  10  -3 39573.8 1777.18   3
   0  10  -4 27802.0 1442.97   1
   0 -10  -4 29128.4 1389.08   2
   0 -10  -4 30796.3 1723.16   1
   0  10  -4 28944.1 1583.69   3
   0  10  -5 24784.5 1522.54   1
   0  10  -5 25462.7 1655.72   3
   0 -10  -5 27755.8 1385.59   2
   0 -10  -5 24217.8 1692.45   1
   0  10  -6 508.353 276.773   1
   0 -10  -6-222.965 375.579   1
   0  10  -7-143.305 231.431   1
   0 -10  -7-612.975 389.928   1
   0  10  -8 2435.69 649.193   1
   0 -10  -8 2675.39 708.726   1
   0  11   0-178.085 174.446   3
   0 -11   0 125.607 62.3328   1
   0  11  -1 18366.4 980.087   3
   0 -11   1 17957.2 612.498   1
   0 -11  -1 17384.6 973.624   2
   0  11   1 17204.5 883.626   3
   0  11  -1 16886.0 580.798   1
   0 -11  -2 78846.7 2527.35   2
   0  11  -2 75156.4 2129.03   1
   0 -11   2 76218.7 2260.51   1
   0  11  -2 77224.4 2578.11   3
   0 -11  -2 77467.1 2548.44   1
   0  11  -3 100284. 2949.69   1
   0 -11  -3 101161. 3137.76   2
   0  11  -3 97266.9 3247.79   3
   0 -11  -3 102798. 3385.02   1
   0 -11  -4 5483.79 700.975   1
   0 -11  -4 5799.30 599.016   2
   0  11  -4 4422.57 627.392   3
   0  11  -4 4876.14 552.973   1
   0 -11  -5 1220.30 311.657   2
   0 -11  -5 932.163 361.955   1
   0  11  -5 1264.31 487.359   3
   0  11  -5 277.613 216.571   1
   0 -11  -6 8488.87 1080.57   1
   0  11  -6 7553.55 908.182   1
   0 -11  -7 16528.2 1629.40   1
   0  11  -7 16015.2 1470.63   1
   0 -11  -8 7471.27 1170.12   1
   0  11  -8 5605.24 967.427   1
   0  12   0 17104.7 902.908   3
   0 -12   0 16093.4 560.738   1
   0  12  -1 191069. 5024.58   3
   0 -12  -1 184136. 5053.17   2
   0  12  -1 188560. 4333.79   1
   0 -12   1 191090. 4352.72   1
   0  12   1 191806. 4916.06   3
   0 -12  -2 313870. 7749.09   2
   0  12  -2 321100. 7840.79   3
   0  12  -2 315299. 7174.96   1
   0 -12   2 293046. 7318.48   1
   0  12   2 315689. 7638.61   3
   0 -12  -2 309544. 7712.36   1
   0  12  -3 23578.4 1327.60   3
   0 -12  -3 23957.8 1378.38   1
   0  12  -3 23349.6 1085.55   1
   0 -12  -3 23537.2 1241.82   2
   0 -12  -4 72419.5 2568.97   2
   0 -12  -4 69395.6 2863.13   1
   0  12  -4 68040.0 2771.06   3
   0  12  -4 70529.1 2527.01   1
   0  12  -5 18473.9 1428.18   3
   0 -12  -5 19606.4 1202.77   2
   0  12  -5 18420.9 1265.44   1
   0 -12  -5 16526.3 1387.60   1
   0 -12  -6 35407.9 2258.14   1
   0  12  -6 34796.0 2026.04   1
   0  12  -7 304.403 256.454   1
   0 -12  -7 284.825 320.761   1
   0  12  -8 6174.01 1007.33   1
   0 -12  -8 7948.19 1229.45   1
   0 -13   0 50.9986 50.0635   1
   0  13   0-5.11353 149.670   3
   0  13  -1 78833.8 2593.94   3
   0  13  -1 79804.2 1939.76   1
   0 -13   1 76224.8 1938.40   1
   0 -13  -1 77875.3 2624.78   2
   0  13   1 78249.3 2491.67   3
   0 -13  -2 21067.4 1128.98   1
   0 -13   2 21322.0 935.755   1
   0  13  -2 20649.9 1219.19   3
   0 -13  -2 20368.5 1169.57   2
   0  13  -2 21199.6 830.404   1
   0  13   2 22476.8 1133.73   3
   0  13  -3 86501.8 2624.20   1
   0  13  -3 86251.5 3054.00   3
   0 -13  -3 93213.4 3004.18   2
   0 -13  -3 84674.8 3053.64   1
   0 -13  -4 13007.0 952.675   2
   0 -13  -4 11112.1 1017.83   1
   0  13  -4 10440.4 811.740   1
   0  13  -4 12361.9 1050.83   3
   0  13  -5 1245.33 336.730   1
   0 -13  -5 1373.29 345.987   2
   0  13  -5 1760.22 482.240   3
   0 -13  -5 1522.22 446.381   1
   0 -13  -6 15858.2 1465.26   1
   0  13  -6 15903.3 1296.14   1
   0  13  -7 41198.1 2398.61   1
   0 -13  -7 42120.6 2686.89   1
   0  13  -8 364.474 285.126   1
   0 -13  -8 946.729 492.158   1
   0 -14   0 1954.92 168.643   1
   0  14   0 2184.30 368.644   3
   0  14   1 95380.2 2895.25   3
   0 -14   1 91503.9 2237.07   1
   0  14  -1 92554.5 2955.03   3
   0 -14  -1 88812.9 2989.95   2
   0  14  -2 63828.3 2394.71   3
   0  14  -2 64840.6 1819.89   1
   0 -14  -2 64216.7 2368.44   2
   0  14   2 61118.9 2211.74   3
   0 -14   2 61301.4 1918.94   1
   0 -14  -2 60696.5 2241.83   1
   0  14  -3 3926.41 407.499   1
   0  14  -3 3580.17 550.472   3
   0 -14  -3 4631.03 617.282   1
   0 -14  -3 3622.15 516.084   2
   0 -14  -4 4138.41 614.956   1
   0  14  -4 3609.22 591.593   3
   0 -14  -4 3416.06 491.722   2
   0  14  -4 3387.52 451.296   1
   0 -14  -5 13108.6 1021.82   2
   0  14  -5 12800.2 1023.02   1
   0 -14  -5 13366.2 1237.95   1
   0  14  -5 12455.0 1202.54   3
   0  14  -6 13183.1 1169.43   1
   0 -14  -6 16300.7 1489.64   1
   0  14  -6 17276.7 1510.95   3
   0 -14  -7 373.992 353.323   1
   0  14  -7 442.325 304.114   1
   0 -14  -8 11660.5 1444.65   1
   0  14  -8 9326.73 1180.38   1
   0 -15   0 60.5990 51.0075   1
   0  15   0 278.174 233.827   3
   0  15  -1 40156.3 1741.81   3
   0  15   1 41408.5 1692.58   3
   0 -15   1 38963.7 1087.54   1
   0 -15  -2 32080.7 1596.43   2
   0  15  -2 35912.6 1691.05   3
   0 -15   2 30602.6 1180.22   1
   0 -15  -2 32222.9 1471.76   1
   0  15   2 32517.9 1497.61   3
   0  15  -2 32501.6 1100.66   1
   0  15  -3 93608.1 2793.53   1
   0 -15  -3 97994.6 3339.98   1
   0 -15  -3 103504. 3365.42   2
   0  15  -3 97885.3 3418.41   3
   0  15   3 96793.6 3235.75   3
   0  15  -4-37.5570 244.802   3
   0 -15  -4 332.376 235.191   1
   0 -15  -4-66.1507 221.006   2
   0  15  -4-133.061 131.407   1
   0 -15  -5 20973.7 1356.84   2
   0 -15  -5 19188.5 1504.76   1
   0  15  -5 21493.1 1580.14   3
   0  15  -5 17430.2 1199.69   1
   0  15  -6 1072.72 352.747   1
   0 -15  -6 1039.68 521.288   1
   0  15  -6-308.115 436.073   3
   0  15  -7 55270.8 2801.45   1
   0 -15  -7 60932.0 3278.75   1
   0  15  -8 287.428 283.680   1
   0 -15  -8 799.892 528.684   1
   0 -16   0 13312.5 530.701   1
   0  16   0 15204.3 975.153   3
   0 -16   1 17469.1 584.363   1
   0  16   1 17570.1 1061.22   3
   0  16  -1 17169.9 1099.60   3
   0  16   2 80332.6 2778.89   3
   0  16  -2 80864.4 2190.85   1
   0 -16  -2 86533.5 2757.77   1
   0 -16  -2 80940.4 2924.52   2
   0  16  -2 83707.4 2967.68   3
   0 -16   2 79767.7 2310.76   1
   0 -16  -3 4217.61 594.006   2
   0 -16  -3 3583.56 537.896   1
   0  16  -3 3101.28 555.922   3
   0  16  -3 3614.72 381.063   1
   0  16   3 3595.33 511.206   3
   0  16  -4 1462.89 392.443   3
   0 -16  -4 668.401 264.285   2
   0 -16  -4 1543.96 431.052   1
   0  16  -4 1768.22 331.825   1
   0 -16  -5 4326.79 715.265   1
   0  16  -5 3633.39 538.790   1
   0 -16  -5 4997.69 647.464   2
   0  16  -5 4566.87 740.895   3
   0  16  -6 98460.1 3674.11   1
   0 -16  -6 96263.7 4146.07   1
   0  16  -6 104986. 4277.71   3
   0  16  -7 574.312 319.416   1
   0 -16  -7 1071.71 483.370   1
   0  17   0 644.393 291.320   3
   0 -17   0 59.5686 55.0250   1
   0 -17   1 29625.7 850.379   1
   0  17   1 30731.8 1497.53   3
   0  17  -1 29579.7 1529.23   3
   0  17   2 777.503 289.612   3
   0  17  -2 801.204 488.053   3
   0 -17  -2 711.515 255.401   1
   0 -17  -2 1319.99 428.996   2
   0  17  -2 858.515 148.952   1
   0  17   3 84838.0 3026.47   3
   0 -17  -3 86259.6 3166.65   2
   0  17  -3 86169.1 2541.97   1
   0  17  -3 85030.4 3219.02   3
   0 -17  -3 85335.0 3068.65   1
   0  17  -4 201.994 263.024   3
   0  17  -4 937.527 243.145   1
   0 -17  -4 848.757 347.736   1
   0 -17  -4 703.423 329.677   2
   0  17  -5 4825.16 792.806   3
   0 -17  -5 7157.25 815.002   2
   0 -17  -5 4868.34 781.739   1
   0  17  -5 5200.42 646.986   1
   0  17  -6 4302.31 874.322   3
   0  17  -6 2671.62 532.004   1
   0 -17  -6 4649.78 835.206   1
   0  17  -7 29328.0 1919.29   1
   0 -17  -7 29865.8 2239.77   1
   0  18   0 1284.62 328.920   3
   0 -18   0 2105.84 188.256   1
   0  18  -1 876.632 347.088   3
   0  18   1 902.274 326.417   3
   0  18  -2 95763.5 2492.74   1
   0 -18  -2 94777.1 3393.16   2
   0  18   2 97993.9 3249.56   3
   0 -18  -2 96612.1 3083.19   1
   0  18  -2 94404.5 3390.35   3
   0  18  -3 34933.2 1876.14   3
   0  18  -3 30681.4 1245.39   1
   0 -18  -3 32565.8 1678.52   1
   0 -18  -3 32634.2 1783.63   2
   0  18   3 29781.2 1613.97   3
   0  18  -4 822.451 338.559   3
   0  18   4 1012.71 363.476   3
   0 -18  -4 1369.23 377.711   1
   0 -18  -4 652.106 394.411   2
   0  18  -4 1100.91 254.976   1
   0  18  -5 373.458 356.367   3
   0  18  -5 1083.26 299.561   1
   0 -18  -5 1903.52 528.618   1
   0 -18  -5 1403.16 406.291   2
   0  18  -6 31345.5 1822.33   1
   0 -18  -6 34094.3 2251.35   1
   0 -18  -7-9.78830 269.755   1
   0  19   0 345.029 277.324   3
   0 -19   0 226.175 73.4641   1
   0  19   1 33322.4 1684.40   3
   0 -19  -1 35541.9 1345.04   1
   0  19  -1 33180.5 1717.32   3
   0  19  -2 6950.82 405.933   1
   0  19  -2 9483.03 984.238   3
   0 -19  -2 7464.42 673.840   1
   0  19   2 6831.39 730.984   3
   0  19   3 58998.7 2502.75   3
   0 -19  -3 64394.1 2711.32   2
   0 -19  -3 61596.1 2510.21   1
   0  19  -3 64805.8 1998.89   1
   0  19  -3 63276.6 2749.32   3
   0  19  -4 8424.09 965.929   3
   0  19   4 7960.18 883.189   3
   0 -19  -4 8385.21 889.336   1
   0  19  -4 7250.06 630.060   1
   0 -19  -4 7922.99 893.181   2
   0  19  -5 608.320 217.326   1
   0  19  -5 1961.93 533.734   3
   0 -19  -5 1448.28 483.624   1
   0 -19  -5 1268.10 403.321   2
   0 -19  -6 1188.40 484.962   1
   0  19  -6 1240.85 483.441   3
   0 -19  -7 53359.0 3099.37   1
   0  20   0 20982.3 1295.36   3
   0 -20   0 20109.7 695.708   1
   0 -20   0 17567.9 628.298   1
   0  20   1 27286.9 1536.15   3
   0 -20  -1 28705.4 1181.28   1
   0  20  -1 28320.0 1603.53   3
   0  20   2 141942. 4530.39   3
   0  20  -2 152029. 4801.99   3
   0  20  -2 149923. 3612.57   1
   0 -20  -2 150504. 4310.72   1
   0 -20  -3 3240.76 592.539   2
   0  20  -3 2791.41 310.876   1
   0  20  -3 2389.00 604.984   3
   0 -20  -3 3742.53 552.059   1
   0  20   3 2941.19 539.285   3
   0 -20  -4 6849.77 806.582   1
   0  20   4 5677.42 765.455   3
   0  20  -4 6817.86 883.673   3
   0 -20  -4 6141.65 795.116   2
   0  20  -5 150.762 294.851   3
   0  20   5-655.274 330.199   3
   0 -20  -5-8.93054 260.669   1
   0 -20  -5 295.667 302.086   2
   0 -20  -6 6549.11 971.625   1
   0  20  -6 6869.47 1048.27   3
   0 -20  -7 787.530 405.652   1
   0  20  -7 1970.29 794.548   3
   0 -21   0 554.934 104.852   1
   0 -21   0 581.104 99.9566   1
   0  21   0 462.089 343.573   3
   0  21   1 57389.7 2422.82   3
   0 -21  -1 57486.8 1882.78   1
   0  21  -1 57203.5 2490.96   3
   0  21   2 78.0631 329.488   3
   0 -21  -2 431.422 290.770   1
   0  21  -2 272.892 472.259   3
   0  21   3 33747.3 1839.58   3
   0 -21  -3 37017.9 1817.36   1
   0  21  -3 36085.8 2043.10   3
   0 -21  -4 1916.71 449.105   2
   0  21   4 881.083 305.449   3
   0 -21  -4 1868.60 444.204   1
   0  21  -4 1446.34 458.958   3
   0  21  -5 2839.33 638.295   3
   0 -21  -5 2996.60 591.067   1
   0 -21  -5 3007.74 575.025   2
   0  21   5 1638.93 439.023   3
   0 -21  -6 4029.48 777.642   1
   0  21   6 4942.44 831.126   3
   0  21  -6 5032.08 898.843   3
   0  21  -7 17539.6 1781.31   3
   0 -21  -7 17974.1 1752.11   1
   0 -22   0 46176.3 1140.32   1
   0  22   0 47304.1 2119.34   3
   0  22  -1 56067.4 2480.03   3
   0  22   1 50491.1 2331.44   3
   0 -22  -1 55241.3 1803.95   1
   0  22  -2 46091.7 2315.25   3
   0  22   2 45822.8 2192.29   3
   0 -22  -2 49520.9 1937.71   1
   0  22   3 10898.9 1039.65   3
   0 -22  -3 11160.3 940.631   1
   0  22  -3 12538.6 1186.25   3
   0  22   4 5319.18 773.442   3
   0 -22  -4 4870.74 696.364   1
   0  22  -4 5099.41 821.085   3
   0 -22  -5-224.502 287.482   1
   0  22   5-157.326 273.497   3
   0  22  -5-214.673 346.024   3
   0  22   6 21548.0 1702.20   3
   0 -22  -6 23377.1 1873.78   1
   0  22  -6 24175.4 2028.90   3
   0 -22  -7 2308.42 651.072   1
   0  22  -7 2591.32 730.263   3
   0  23   0 1151.23 441.139   3
   0  23  -1 9091.14 988.830   3
   0  23   1 7414.06 861.497   3
   0 -23  -1 8321.61 568.920   1
   0  23   2 18810.2 1340.48   3
   0  23  -2 14424.5 1290.17   3
   0 -23  -2 16435.5 1021.98   1
   0 -23  -3 34268.7 1746.15   1
   0  23  -3 32418.6 2002.08   3
   0  23   3 31718.8 1842.41   3
   0  23   4 12406.1 1174.94   3
   0 -23  -4 11118.9 1069.24   1
   0  23  -4 11122.2 1215.95   3
   0  23   5 10006.5 1095.33   3
   0  23  -5 10140.8 1225.71   3
   0 -23  -5 9027.36 1061.05   1
   0  23  -6 1951.01 632.689   3
   0 -23  -6 2886.77 710.409   1
   0  23   6 1953.51 568.062   3
   0  24   0 34343.5 1896.11   3
   0  24   1 57471.6 2587.17   3
   0  24  -1 61649.7 2724.02   3
   0 -24  -1 58661.2 1885.54   1
   0 -24  -2 53475.0 2049.16   1
   0  24  -2 53205.5 2613.79   3
   0  24   2 51658.0 2446.68   3
   0 -24  -3 2232.39 424.734   1
   0  24  -3 3270.79 663.694   3
   0  24   3 2553.75 614.065   3
   0  24  -4 23137.7 1764.09   3
   0  24   4 22060.7 1606.60   3
   0 -24  -4 22331.8 1545.78   1
   0  24  -5 2898.35 691.062   3
   0 -24  -5 3156.66 629.747   1
   0  24   5 2201.51 583.467   3
   0  24   6 5332.11 882.492   3
   0  24  -6 6111.08 1094.68   3
   0 -24  -6 5426.54 896.111   1
   0  25   0 1397.49 507.877   3
   0  25  -1 45569.3 2350.10   3
   0  25   1 45082.7 2274.32   3
   0 -25  -2 1708.48 352.036   1
   0  25  -2 1843.16 596.444   3
   0  25   2 2072.73 521.186   3
   0  25  -3 16775.6 1462.19   3
   0  25   3 14216.4 1248.56   3
   0 -25  -3 17228.0 1209.77   1
   0  25  -4 21567.1 1731.23   3
   0 -25  -4 19461.2 1444.46   1
   0  25   4 19281.6 1536.59   3
   0  25   5 23047.5 1726.92   3
   0  25  -5 20524.8 1813.48   3
   0 -25  -5 22417.4 1701.56   1
   0  25  -6 14730.0 1647.82   3
   0 -25  -6 14607.4 1474.90   1
   0  25   6 12654.6 1346.03   3
   0  26   0 21418.6 1538.58   3
   0  26  -1 25799.5 1743.10   3
   0  26   1 23189.8 1608.94   3
   0  26  -2 3521.57 699.761   3
   0  26   2 3224.89 613.738   3
   0  26   3 8076.46 969.838   3
   0  26  -3 7418.09 1010.09   3
   0 -26  -4 42091.6 2230.45   1
   0  26  -4 44542.5 2614.22   3
   0  26   4 44375.0 2415.32   3
   0  26   5 404.737 295.933   3
   0  26  -5 953.674 520.551   3
   0 -26  -5 1670.66 483.034   1
   0  26  -6-530.215 519.965   3
   0  26   6 399.102 336.262   3
   0 -26  -6 312.781 300.685   1
   0  27   0 2519.69 616.480   3
   0  27   1 34181.8 2033.76   3
   0  27  -1 35613.1 2117.09   3
   0  27   2 1493.44 490.317   3
   0  27  -2 1683.12 553.219   3
   0  27  -3 9716.72 1155.70   3
   0  27   3 10556.1 1136.39   3
   0  27  -4 1774.42 537.548   3
   0  27   4 1451.07 572.164   3
   0  27   5 22208.7 1752.58   3
   0  27  -5 22233.3 1937.93   3
   0  27  -6 3069.57 842.389   3
   0  28   0 74679.5 3274.57   3
   0  28  -1 1852.93 566.985   3
   0  28   1 1786.62 530.651   3
   0  28   2 8819.79 1023.89   3
   0  28  -2 8572.84 1076.21   3
   0  28  -3 26896.1 1978.32   3
   0  28   3 27308.9 1868.68   3
   0  28  -4 33579.6 2322.19   3
   0  28   4 34557.3 2169.81   3
   0  28   5 3210.00 682.255   3
   0  28  -5 3817.00 890.003   3
   0  29   0 4803.79 847.655   3
   0  29  -1 6408.06 897.497   3
   0  29   1 5070.72 803.702   3
   0  29  -2 1231.89 454.670   3
   0  29   2 1025.99 398.635   3
   0  29   3 4034.87 771.290   3
   0  29  -3 5208.97 947.962   3
   0  29   4 2080.55 578.052   3
   0  29  -4 4601.34 883.134   3
   0  29  -5 36684.2 2587.55   3
   0  29   5 32859.4 2218.52   3
   0  30   0 90450.3 3821.57   3
   0  30  -1 1911.52 641.182   3
   0  30   1 1525.76 545.867   3
   0  30  -2 585.360 438.836   3
   0  30   2-386.665 416.211   3
   0  30   3 1915.49 544.065   3
   0  30  -3 2403.89 668.851   3
   0  30  -4 18461.1 1758.55   3
   0  30   4 17816.0 1593.57   3
   0  30   5 2858.07 716.767   3
   0  30  -5 1405.66 709.794   3
   0  31   0 4716.13 893.967   3
   0  31   1 49683.6 2679.17   3
   0  31  -1 46982.5 2707.96   3
   0  31   2 2.90881 295.764   3
   0  31  -2 398.741 372.655   3
   0  31   3 872.360 460.223   3
   0  31  -3 1932.98 613.591   3
   0  31  -4 5089.42 939.487   3
   0  31   4 3185.80 752.828   3
   0  32   0 72395.1 3464.53   3
   0  32  -1 2070.76 650.679   3
   0  32   1 1048.96 575.298   3
   0  32  -2 1388.76 552.890   3
   0  32   2 2918.80 701.071   3
   0  32   3 421.302 313.144   3
   0  32  -3-4.80777 402.738   3
   0  32   4 26334.5 2030.08   3
   0  32  -4 30235.4 2316.06   3
   0  33   0 2948.88 815.614   3
   0  33  -1 9138.56 1205.29   3
   0  33   1 9384.50 1203.42   3
   0  33  -2-815.675 467.227   3
   0  33   2 299.097 311.126   3
   0  33  -3 2891.50 798.102   3
   0  33   3 3264.66 741.667   3
   0  33  -4 1633.87 631.636   3
   0  33   4 2398.38 675.093   3
   0  34   0 73701.4 3622.72   3
   0  34  -1 2253.40 707.798   3
   0  34   1 2309.58 649.965   3
   0  34  -2-165.980 390.095   3
   0  34   2 13.2265 399.599   3
   0  34  -3 3283.96 771.336   3
   0  34   3 2609.47 682.053   3
   0  35   0 1327.01 681.165   3
   0  35   1 13323.1 1465.38   3
   0  35  -1 15983.8 1631.40   3
   0  35   2-235.829 373.015   3
   0  35  -2 404.250 361.577   3
   0  35  -3 2163.79 717.032   3
   0  35   3 2340.88 695.835   3
   0  36   0 27165.9 2158.25   3
   0  36   1 7816.93 1150.12   3
   0  36  -1 7267.37 1140.77   3
   0  36  -2 552.915 404.266   3
   0  36   2 337.015 415.862   3
   0  37   0 1112.87 504.768   3
   0  37  -1 15571.3 1700.68   3
   0  37   1 17769.1 1737.06   3
   1   0  -8 12.0736 334.754   1
   1   0  -7 25027.0 2019.30   1
   1   0  -6-374.641 346.377   2
   1   0  -6 204.745 445.441   1
   1   0  -5 4765.83 610.626   2
   1   0  -4-134.366 211.333   2
  -1   0   3 207078. 5045.80   3
   1   0  -3 205932. 5467.44   2
   1   0  -2 100.701 80.2285   3
  -1   0   2 186.253 80.4295   3
   1   0  -2-30.5541 171.229   2
   1   0  -1 303570. 7280.48   2
   1   0  -1 306281. 6782.52   3
  -1   0   0 69.9261 108.703   2
  -1   0   0 314.601 166.315   1
   1   0   0 68.3912 95.0204   1
   1   0   0-161.288 143.565   2
  -1   0  -1 7147.35 506.318   1
   1   0   1 6355.14 378.301   2
  -1   0  -2 238.570 170.719   1
   1   0   2 45.1171 41.0421   2
  -1   0  -3 115587. 3535.66   1
  -1   0  -4 6.19469 145.350   1
  -1   0  -5 277.054 239.901   1
  -1   0  -6 765.565 399.354   1
  -1   0  -7 53798.4 3009.65   1
  -1   0  -8-147.914 305.813   1
   1   1  -8 1615.78 592.258   1
   1  -1  -8 1302.28 624.508   1
   1  -1  -7 5376.70 928.754   1
   1   1  -7 4066.31 878.592   1
   1   1  -6 117915. 3911.11   2
   1  -1  -6 105913. 4431.12   1
   1  -1  -6 121230. 3920.64   2
   1   1  -6 103898. 4397.22   1
   1   1  -5 834.161 205.038   2
   1  -1  -5 1297.83 293.809   2
   1   1  -4 23652.3 1302.16   2
   1  -1  -4 23494.9 1309.88   2
   1   1  -3 17.5148 202.298   2
  -1   1   3 11.9612 95.4860   3
   1  -1  -3 168.559 181.030   2
   1   1  -3 6.81312 139.909   3
   1  -1  -2 390949. 8844.32   3
  -1   1   2 398635. 8830.70   3
   1   1  -2 403724. 9466.61   2
  -1  -1   2 402742. 8954.06   3
   1  -1  -2 414881. 9503.62   2
   1   1  -2 397226. 8971.49   3
  -1  -1   1 116861. 2804.88   3
   1  -1  -1 116042. 3190.21   2
   1   1  -1 115803. 3188.91   2
   1   1  -1 117827. 2812.23   3
   1   1   0 278208. 6553.59   1
  -1   1   0 282844. 6620.97   1
   1  -1   0 275384. 6556.17   2
   1  -1   0 281711. 6606.54   1
  -1  -1   0 277423. 6580.86   1
   1   1   0 272158. 6536.76   2
  -1   1   0 283492. 6572.68   2
  -1   1  -1 14257.8 750.739   1
  -1   1  -1 13449.1 603.052   2
   1   1   1 13553.7 605.504   2
   1  -1   1 13871.2 596.524   2
  -1  -1  -1 15810.2 771.524   1
   1   1   2 93446.8 2300.54   2
   1  -1   2 94913.6 2277.31   2
  -1   1  -2 108642. 2921.05   1
  -1  -1  -2 106905. 2914.70   1
  -1   1  -3 750.559 252.612   1
  -1  -1  -3 78.7195 196.859   1
  -1  -1  -4 12233.0 986.129   1
  -1   1  -4 10964.7 933.818   1
  -1   1  -5 237.734 256.824   1
  -1  -1  -5 201.506 222.216   1
  -1  -1  -6 20566.9 1620.00   1
  -1   1  -6 19362.5 1547.45   1
  -1   1  -7-143.194 315.723   1
  -1  -1  -7 298.974 321.236   1
  -1  -1  -8 16210.8 1702.57   1
  -1   1  -8 14046.1 1593.81   1
   1  -2  -8 2406.50 662.638   1
   1   2  -8 2284.02 643.613   1
   1   2  -7 64100.3 3339.81   1
   1  -2  -7 61123.0 3320.98   1
   1  -2  -6-87.4561 275.848   2
   1  -2  -6 1004.29 541.462   1
   1   2  -6 1144.21 494.994   1
   1   2  -6 375.935 273.383   2
   1  -2  -5 7290.38 741.042   2
   1   2  -5 7460.23 771.299   2
   1   2  -4 46.2302 181.951   2
   1  -2  -4-167.853 208.658   2
   1  -2  -3 13709.9 899.731   2
   1   2  -3 13989.4 751.407   3
   1   2  -3 12520.8 842.163   2
  -1   2   3 13142.1 639.115   3
   1   2  -2 150.695 121.831   3
  -1   2   2 318.204 72.3208   3
   1  -2  -2 193.840 184.939   2
  -1  -2   2 194.142 104.835   3
   1   2  -2-107.923 193.260   2
   1   2  -1 68698.9 1872.45   3
  -1  -2   1 71428.9 1870.50   3
   1  -2  -1 74979.2 2225.90   2
   1   2  -1 69489.5 2146.21   2
   1   2   0 186084. 4569.81   1
  -1   2   0 193488. 4677.62   1
  -1   2   0 186868. 4606.53   2
   1  -2   0 182150. 4653.52   1
  -1  -2   0 187753. 4603.32   1
   1  -2   0 189197. 4611.09   2
  -1   2  -1 910.286 217.441   1
  -1   2  -1 911.745 155.608   2
  -1  -2  -1 697.427 187.466   1
   1  -2   1 805.223 148.342   2
  -1   2  -2 30466.8 873.445   2
   1  -2   2 27111.3 825.708   2
  -1   2  -2 31580.5 1289.13   1
  -1  -2  -2 29969.7 1267.70   1
  -1  -2  -3 153745. 4391.43   1
  -1   2  -3 150097. 4313.57   1
  -1  -2  -4 31338.6 1680.51   1
  -1   2  -4 32127.8 1658.25   1
  -1  -2  -5 409.739 233.722   1
  -1   2  -5 509.606 293.810   1
  -1  -2  -6 4341.90 750.674   1
  -1   2  -6 3418.69 636.053   1
  -1   2  -7 39954.0 2525.81   1
  -1  -2  -7 41474.5 2613.13   1
  -1  -2  -8 1859.55 557.833   1
  -1   2  -8 2180.10 624.799   1
   1  -3  -8 431.176 343.135   1
   1   3  -8 411.534 382.124   1
   1  -3  -7 623.044 517.873   1
   1   3  -7 547.880 412.144   1
   1   3  -6 28709.2 2059.64   1
   1   3  -6 31397.8 1754.28   2
   1  -3  -6 30943.6 2129.63   1
   1  -3  -6 31551.0 1704.81   2
   1  -3  -5 1084.56 331.843   2
   1   3  -5 616.183 248.072   2
   1   3  -4 16684.0 1013.33   3
   1   3  -4 16063.0 1049.10   2
   1  -3  -4 17536.9 1111.90   2
   1   3  -3 2126.16 301.190   3
   1   3  -3 1946.62 339.678   2
  -1   3   3 1799.26 218.001   3
   1  -3  -3 1529.15 270.179   2
   1   3  -2 230517. 5736.58   2
  -1  -3   2 227661. 5369.58   3
  -1   3   2 221352. 5034.77   3
   1  -3  -2 236681. 5798.21   2
   1   3  -2 225870. 5393.73   3
   1  -3  -1 46573.9 1601.56   2
  -1  -3   1 44669.8 1344.70   3
   1   3  -1 43419.6 1357.47   3
  -1  -3   0 1450.70 235.205   1
   1   3   0 1331.83 195.146   1
   1  -3   0 1476.62 231.210   2
  -1   3   0 1905.50 273.791   1
  -1   3   0 1686.76 241.570   2
   1  -3   0 1471.62 174.153   3
  -1   3  -1 420680. 9628.26   1
  -1  -3  -1 427752. 9570.25   1
   1  -3   1 422025. 9523.08   3
   1  -3   1 408625. 9337.17   2
  -1   3  -1 398921. 9360.45   2
  -1   3  -2 125600. 3358.47   1
   1  -3   2 113705. 2782.99   2
  -1   3  -2 113033. 2810.20   2
  -1  -3  -2 125361. 3362.42   1
  -1   3  -3 5810.81 588.824   1
  -1  -3  -3 6111.68 634.320   1
  -1   3  -4 4495.67 589.437   1
  -1  -3  -4 4329.83 590.705   1
  -1   3  -5 3271.37 590.805   1
  -1  -3  -5 2909.61 560.641   1
  -1  -3  -6 14357.4 1363.91   1
  -1   3  -6 14032.6 1306.99   1
  -1  -3  -7 2664.60 698.897   1
  -1   3  -7 2968.33 715.443   1
  -1   3  -8 27923.1 2253.41   1
  -1  -3  -8 28594.0 2290.28   1
   1   4  -8 2861.69 724.222   1
   1  -4  -8 2787.67 753.618   1
   1  -4  -7 33252.3 2386.83   1
   1   4  -7 33720.2 2347.73   1
   1  -4  -6 11732.5 1292.43   1
   1   4  -6 12069.5 1032.63   2
   1  -4  -6 12891.4 1036.23   2
   1   4  -6 10528.6 1188.28   1
   1  -4  -5 14497.7 1052.20   2
   1   4  -5 12892.6 998.805   2
   1   4  -5 14262.4 1282.79   1
   1  -4  -4 5567.41 610.203   2
   1   4  -4 5562.20 604.298   2
   1   4  -4 4544.35 518.556   3
  -1   4   3 60739.3 1761.64   3
   1   4  -3 59517.3 1993.89   3
   1   4  -3 60685.0 2179.93   2
   1  -4  -3 60734.4 2196.76   2
   1   4  -2 8124.38 526.955   3
  -1   4   2 7624.55 308.846   3
  -1  -4   2 8955.41 525.490   3
   1  -4  -2 7863.30 629.308   2
   1   4  -1 198186. 4863.77   3
  -1  -4   1 207849. 4858.34   3
   1  -4  -1 200722. 5110.26   2
   1   4   0 160239. 3997.02   1
  -1  -4   0 164321. 4043.34   1
   1  -4   0 159483. 3860.42   3
  -1   4   0 173295. 4201.49   1
   1  -4   0 163792. 4123.57   2
  -1   4   0 160027. 4143.75   2
  -1   4  -1 188427. 4616.44   1
   1  -4   1 176697. 4357.70   2
  -1  -4  -1 182651. 4508.69   1
  -1   4  -1 174539. 4367.74   2
  -1   4  -2 4057.32 437.266   1
  -1   4  -2 3178.20 255.555   2
   1  -4   2 3335.00 256.478   2
  -1  -4  -2 4268.33 462.206   1
  -1  -4  -3 180623. 4495.40   1
   1   4   3 167655. 3451.96   2
  -1   4  -3 167460. 4298.97   1
  -1  -4  -4 6562.17 766.465   1
  -1   4  -4 5713.21 670.501   1
  -1  -4  -5 1242.92 421.181   1
  -1   4  -5 1100.31 343.292   1
  -1  -4  -6 863.687 411.516   1
  -1   4  -6 1219.15 437.352   1
  -1  -4  -7 59574.9 3204.29   1
  -1   4  -7 59169.1 3121.89   1
  -1   4  -8 7987.69 1205.44   1
  -1  -4  -8 9118.39 1320.07   1
   1  -5  -8 14032.6 1624.40   1
   1   5  -8 15504.6 1648.44   1
   1  -5  -7 3403.61 790.726   1
   1   5  -7 1701.38 550.414   1
   1  -5  -6 54136.6 2998.67   1
   1   5  -6 63532.2 2598.64   2
   1   5  -6 57137.1 2942.37   1
   1  -5  -6 62046.4 2562.59   2
   1   5  -5 2825.14 471.905   2
   1   5  -5 2616.73 535.088   1
   1  -5  -5 3364.96 535.111   2
   1   5  -4 3064.42 444.425   3
   1  -5  -4 3783.35 514.677   2
   1   5  -4 3142.50 465.639   2
  -1   5   3 16050.8 713.349   3
   1   5  -3 17079.9 922.631   3
   1  -5  -3 18119.0 1052.80   2
   1  -5  -2 53202.1 1899.60   2
   1   5  -2 49705.0 1688.36   3
   1   5  -1 117614. 3165.33   3
  -1  -5   1 122744. 3158.02   3
   1  -5  -1 122272. 3366.14   2
   1   5   0 12094.2 659.740   3
   1  -5   0 12518.8 563.191   3
  -1   5   0 14803.3 760.646   1
  -1   5   0 13076.4 583.141   3
   1   5   0 13937.0 634.007   1
   1  -5   0 13251.6 723.494   2
  -1  -5   0 14121.0 662.639   1
  -1   5  -1 146354. 3774.93   1
  -1  -5  -1 138668. 3645.60   1
   1  -5   1 143968. 3572.34   2
  -1   5  -1 134622. 3577.68   2
   1  -5   2 99233.5 2512.41   2
  -1   5  -2 103128. 2947.40   1
  -1   5  -2 91458.9 2509.90   2
  -1  -5  -2 97265.3 2907.00   1
  -1   5  -3 4795.59 298.941   2
   1   5   3 6002.40 348.005   2
  -1  -5  -3 6759.84 660.642   1
  -1   5  -3 5792.39 586.264   1
  -1  -5  -4 77806.0 2940.10   1
  -1   5  -4 82828.4 2824.90   1
  -1   5  -5 3889.78 622.212   1
  -1  -5  -5 4164.42 680.408   1
  -1  -5  -6 29936.8 2033.69   1
  -1   5  -6 28730.0 1895.93   1
  -1  -5  -7 14127.1 1496.10   1
  -1   5  -7 15370.1 1506.86   1
  -1  -5  -8 15805.6 1701.18   1
  -1   5  -8 16734.7 1716.09   1
   1   6  -8 13212.7 1509.49   1
   1  -6  -8 10990.6 1441.60   1
   1  -6  -7 9949.14 1242.95   1
   1   6  -7 10570.8 1263.69   1
   1  -6  -6 4474.10 837.888   1
   1   6  -6 5911.93 893.422   1
   1  -6  -6 5699.46 708.705   2
   1   6  -6 4969.60 634.388   2
   1   6  -5 17958.0 1209.85   2
   1  -6  -5 17837.9 1195.09   2
   1   6  -5 17988.0 1236.00   3
   1   6  -5 18401.0 1458.58   1
   1   6  -4 1084.57 320.928   3
   1   6  -4 1255.55 321.038   2
   1  -6  -3 63242.7 2284.25   2
   1   6  -3 61901.3 2138.43   3
   1  -6  -2 741.323 225.136   2
   1   6  -2 1008.13 223.902   3
  -1   6   2 634.404 96.2156   3
   1  -6  -1 16268.4 518.080   3
  -1   6   1 15384.5 512.423   3
   1   6  -1 17411.9 829.962   3
   1  -6  -1 16972.3 901.707   2
   1   6   0 26448.3 982.823   1
  -1   6   0 29852.8 1185.63   1
  -1  -6   0 28884.8 1039.17   1
  -1   6   0 28001.3 981.085   3
   1   6   0 26986.9 1106.86   3
   1  -6   0 32192.0 1225.93   2
   1  -6   0 29591.2 990.039   3
  -1   6  -1 9462.11 626.967   1
  -1   6  -1 9596.01 616.721   3
   1  -6   1 8959.65 544.020   2
  -1   6  -1 8762.07 553.722   2
  -1  -6  -1 8654.89 553.020   1
  -1   6  -2 127992. 3552.94   1
   1  -6   2 124809. 3166.02   2
  -1   6  -2 119973. 3187.45   2
  -1  -6  -2 126365. 3548.06   1
   1   6   3 116240. 2862.23   2
  -1  -6  -3 121756. 3591.30   1
  -1   6  -3 112338. 3393.48   1
   1   6   4 17386.9 636.536   2
  -1  -6  -4 19019.1 1295.25   1
  -1   6  -4 17864.7 1155.73   1
  -1  -6  -5 7007.15 868.531   1
  -1   6  -5 6185.38 756.074   1
  -1  -6  -6 2305.94 582.576   1
  -1   6  -6 2198.70 539.091   1
  -1  -6  -7 11103.4 1309.66   1
  -1   6  -7 11447.5 1264.34   1
  -1   6  -8 3027.13 752.531   1
  -1  -6  -8 2733.36 729.577   1
   1   7  -8 6792.64 1123.03   1
   1  -7  -8 7811.68 1221.00   1
   1  -7  -7 9722.90 1315.06   1
   1   7  -7 7989.46 1092.59   1
   1  -7  -6 17276.3 1585.66   1
   1   7  -6 20359.7 1603.83   1
   1  -7  -6 18867.9 1324.85   2
   1   7  -6 17588.3 1284.50   2
   1   7  -5 10281.8 1078.27   1
   1   7  -5 10661.0 970.864   3
   1  -7  -5 11124.4 939.017   2
   1   7  -5 9014.55 858.632   2
   1  -7  -4 23432.3 1333.16   2
   1   7  -4 24173.6 1329.03   3
   1  -7  -3 110159. 3430.77   2
   1   7  -3 109512. 3284.36   3
  -1   7   2 141488. 3352.37   3
   1   7  -2 143168. 3877.67   3
   1  -7  -2 150694. 4108.12   2
   1   7  -1 115458. 2943.89   1
   1   7  -1 115047. 3153.43   3
   1  -7  -1 111232. 2702.49   3
   1  -7  -1 123983. 3373.91   2
  -1   7   1 111768. 2710.14   3
   1   7   0 18819.5 908.847   3
  -1  -7   0 19100.2 785.554   1
   1   7   0 18800.1 756.403   1
   1  -7   0 19912.9 960.615   2
   1  -7   0 20149.1 794.079   3
  -1   7   0 18546.4 770.721   3
  -1   7  -1 433.142 153.451   3
  -1   7  -1 550.104 192.954   1
  -1  -7  -1 608.394 163.240   1
   1  -7   1 639.266 182.351   2
   1  -7   2 47068.1 1482.89   2
  -1  -7  -2 45624.2 1701.33   1
  -1   7  -2 47569.9 1733.44   1
  -1  -7  -3 19751.7 1171.83   1
   1   7   3 19159.1 809.849   2
  -1   7  -3 15629.9 743.198   2
  -1   7  -3 19939.3 1107.92   1
  -1  -7  -4 32151.3 1734.25   1
   1   7   4 31322.9 1035.08   2
  -1   7  -4 31524.5 1582.96   1
  -1   7  -5 4873.85 677.344   1
  -1  -7  -5 5517.04 787.487   1
  -1  -7  -6 7295.09 1023.89   1
  -1   7  -6 7353.58 928.704   1
  -1   7  -7 3185.94 713.927   1
  -1  -7  -7 2093.26 584.424   1
  -1  -7  -8 20546.4 1946.53   1
  -1   7  -8 18919.4 1807.68   1
   1  -8  -8 5693.23 1024.48   1
   1   8  -8 4488.81 916.599   1
   1  -8  -7 23253.0 2034.12   1
   1   8  -7 25202.7 1954.57   1
   1   8  -6 869.433 360.043   1
   1   8  -6 1136.14 342.999   2
   1  -8  -6 1290.72 488.134   1
   1  -8  -6 1169.45 372.132   2
   1   8  -5 24473.6 1517.17   3
   1  -8  -5 26397.1 1510.83   2
   1   8  -5 28608.3 1758.24   1
   1   8  -5 23573.2 1432.59   2
   1   8  -4 14731.9 1032.53   3
   1  -8  -4 15049.3 1063.20   2
   1  -8  -3 48696.4 2004.58   2
   1   8  -3 48546.6 1904.28   3
   1  -8  -2 325.524 226.810   2
   1   8  -2 571.164 221.208   3
  -1   8   2 240.166 68.9499   3
  -1   8   1 207438. 4941.66   3
   1  -8  -1 214379. 4938.03   3
   1   8  -1 217651. 5416.53   3
   1   8  -1 213494. 5087.05   1
   1   8   0 19769.4 786.204   1
   1   8   0 20594.8 992.170   3
   1  -8   0 22395.9 1063.27   2
  -1  -8   0 21637.8 832.298   1
   1  -8   0 23016.4 887.225   3
  -1   8   0 19605.9 835.775   3
  -1   8  -1 39686.6 1478.09   1
   1  -8   1 36884.8 1386.30   2
  -1   8  -1 39167.9 1443.60   3
  -1  -8  -1 36693.7 1335.57   1
   1  -8   2 13887.9 726.726   2
  -1   8  -2 12378.7 711.573   2
  -1   8  -2 13382.5 881.382   3
  -1  -8  -2 13905.2 844.071   1
  -1   8  -2 12796.8 815.508   1
  -1   8  -3 71476.5 2437.80   1
   1   8   3 71840.7 2072.59   2
  -1  -8  -3 74990.7 2587.02   1
  -1  -8  -4 26842.7 1568.89   1
   1   8   4 25087.6 972.817   2
  -1   8  -4 25097.4 1368.50   1
  -1   8  -5 82097.4 3147.14   1
  -1  -8  -5 79033.3 3342.77   1
  -1  -8  -6 55597.7 2907.24   1
  -1   8  -6 57578.3 2752.92   1
  -1  -8  -7 11546.0 1354.37   1
  -1   8  -7 8257.92 1073.52   1
  -1  -8  -8 1159.27 545.870   1
  -1   8  -8 1103.39 481.570   1
   1  -9  -8 2832.00 758.562   1
   1   9  -8 3693.85 833.412   1
   1  -9  -7 10576.9 1334.41   1
   1   9  -7 7881.09 1072.96   1
   1  -9  -6 4269.97 846.189   1
   1   9  -6 2270.93 583.317   1
   1   9  -6 3116.82 621.641   3
   1   9  -6 3632.32 592.327   2
   1  -9  -6 3337.01 555.706   2
   1  -9  -5 1277.99 355.326   2
   1   9  -5 1366.89 408.768   1
   1   9  -5 1649.40 387.693   2
   1   9  -5 2065.22 474.071   3
   1   9  -4 120672. 3812.64   3
   1  -9  -4 117636. 3836.12   2
   1  -9  -3 13810.2 982.305   2
   1   9  -3 13322.7 918.305   3
  -1   9   2 27864.8 940.282   3
   1  -9  -2 30600.1 1444.88   2
   1   9  -2 27405.1 1279.54   3
   1   9  -1 106139. 2996.47   3
   1  -9  -1 98612.6 2541.84   3
  -1   9   1 97200.2 2531.47   3
   1  -9  -1 107418. 3143.14   2
   1   9  -1 95892.9 2577.63   1
   1  -9   0 12022.7 630.885   3
   1   9   0 11377.8 532.328   1
  -1  -9   0 12778.9 588.160   1
  -1   9   0 11351.9 619.348   3
   1  -9   0 11632.9 752.647   2
   1   9   0 11804.3 744.752   3
  -1   9  -1 85384.3 2571.03   1
  -1  -9  -1 78978.9 2346.47   1
  -1   9  -1 86045.1 2541.02   3
   1  -9   1 81841.0 2507.72   2
  -1   9  -2 203716. 5203.15   1
  -1   9  -2 205519. 5346.63   3
   1  -9   2 190273. 4979.01   2
  -1  -9  -2 193468. 5159.51   1
  -1   9  -3 16845.6 1048.14   1
  -1  -9  -3 18065.2 1131.39   1
  -1   9  -4 53423.6 2126.20   1
  -1  -9  -4 49719.7 2279.21   1
  -1   9  -5 1200.48 380.796   1
  -1  -9  -5 1580.68 462.402   1
  -1   9  -6 57.8657 254.790   1
  -1  -9  -6 960.827 404.491   1
  -1   9  -7 1240.26 478.475   1
  -1  -9  -7 1126.53 486.498   1
  -1   9  -8 3517.69 788.288   1
  -1  -9  -8 3084.31 786.325   1
   1 -10  -8 8421.43 1278.93   1
   1  10  -8 7761.48 1177.79   1
   1 -10  -7 651.289 413.887   1
   1  10  -7 497.538 348.519   1
   1 -10  -6 22769.7 1842.98   1
   1  10  -6 21516.2 1618.38   1
   1 -10  -6 21195.2 1441.14   2
   1  10  -6 25339.9 1690.90   3
   1  10  -6 22927.8 1518.74   2
   1  10  -5 34810.4 1892.16   3
   1  10  -5 37673.2 2017.23   1
   1 -10  -5 37307.4 1905.27   2
   1  10  -4 1840.66 451.732   3
   1 -10  -4 1308.87 382.565   2
   1  10  -4 1953.72 403.015   1
   1  10  -3 53302.4 2105.08   3
  -1  10   3 52241.6 1670.26   3
   1 -10  -3 55532.4 2217.06   2
  -1  10   2 2123.40 225.128   3
   1  10  -2 2065.59 381.858   3
   1 -10  -2 1476.75 327.485   2
  -1  10   1 26720.1 977.805   3
   1  10  -1 28600.7 1296.26   3
   1 -10  -1 27919.1 988.610   3
   1  10  -1 26145.5 937.622   1
   1 -10  -1 29225.6 1376.32   2
  -1 -10   0 23284.5 858.413   1
  -1  10   0 22046.8 950.107   3
   1  10   0 23021.1 1132.79   3
   1 -10   0 22781.5 1133.56   2
   1  10   0 21820.7 804.132   1
  -1  10  -1 64593.8 2091.03   3
   1 -10   1 58865.5 2046.71   2
  -1  10  -1 64086.9 2076.59   1
  -1 -10  -1 59313.6 1868.51   1
  -1  10  -2 716.890 266.542   3
  -1  10  -2 925.565 234.135   1
  -1 -10  -2 1326.13 304.869   1
   1 -10   2 1016.10 290.874   2
  -1  10  -3-61.2894 210.478   3
  -1 -10  -3 62.0617 148.495   1
  -1  10  -3 402.562 228.513   1
  -1  10  -4 39066.2 1800.04   1
  -1 -10  -4 35921.7 1930.33   1
  -1 -10  -5 8620.57 981.310   1
  -1  10  -5 9036.34 893.667   1
  -1 -10  -6 11899.4 1273.10   1
  -1  10  -6 9635.89 1030.91   1
  -1 -10  -7 3594.63 770.802   1
  -1  10  -7 3855.32 750.723   1
  -1 -10  -8 7220.48 1151.48   1
  -1  10  -8 8342.07 1151.30   1
   1 -11  -8 2916.87 773.057   1
   1  11  -8 2533.37 670.945   1
   1 -11  -7 6679.67 1065.53   1
   1  11  -7 6819.12 1001.64   1
   1  11  -6 760.199 389.328   3
   1 -11  -6 397.843 259.970   2
   1  11  -6 608.019 294.499   2
   1 -11  -6 758.884 389.479   1
   1  11  -6 311.849 210.347   1
   1  11  -5 8148.72 896.732   3
   1  11  -5 9021.66 949.535   1
   1 -11  -5 8492.89 882.217   2
   1  11  -4 147766. 4471.77   1
   1  11  -4 140441. 4411.70   3
   1 -11  -4 138216. 4429.18   2
  -1  11   3 69838.8 2144.24   3
   1 -11  -3 76164.3 2761.13   2
   1  11  -3 74998.9 2662.87   3
  -1  11   2 112916. 2949.20   3
   1  11  -2 111997. 3444.72   3
   1 -11  -2 113237. 3571.79   2
   1 -11  -1 6826.92 462.258   3
   1  11  -1 8047.73 661.269   3
   1 -11  -1 7838.47 683.321   2
   1  11  -1 6483.49 382.099   1
  -1  11   1 7483.87 481.039   3
  -1  11   0 167675. 4315.88   3
   1  11   0 169496. 4603.74   3
   1 -11   0 167054. 4607.44   2
  -1 -11   0 172246. 4067.78   1
   1  11   0 166296. 4026.02   1
  -1  11  -1 3991.06 433.673   3
   1 -11   1 3417.73 414.248   2
  -1  11  -1 4418.57 438.083   1
   1  11   1 3926.91 495.059   3
  -1 -11  -1 3896.45 367.196   1
  -1  11  -2 40219.5 1737.54   3
   1 -11   2 39566.8 1578.45   2
  -1 -11  -2 40625.9 1623.02   1
  -1  11  -2 41121.9 1628.85   1
  -1  11  -3 1029.66 330.098   3
  -1 -11  -3 1335.66 331.887   1
  -1  11  -3 471.389 196.613   1
  -1 -11  -4 40161.8 2042.74   1
  -1  11  -4 40627.7 1872.02   1
  -1 -11  -5 9178.63 1009.20   1
  -1  11  -5 10964.9 976.868   1
  -1 -11  -6 16597.8 1507.53   1
  -1  11  -6 16399.6 1343.45   1
  -1  11  -7 1092.94 428.699   1
  -1 -11  -7 2091.87 592.540   1
  -1 -11  -8 1586.65 584.872   1
  -1  11  -8 1322.84 506.042   1
   1 -12  -8 5012.17 979.991   1
   1  12  -8 2694.04 710.506   1
   1 -12  -7 1897.75 666.307   1
   1  12  -7 1466.78 504.954   1
   1  12  -6 992.262 347.229   2
   1 -12  -6 1596.43 522.255   1
   1  12  -6 805.302 349.984   1
   1 -12  -6 993.823 356.524   2
   1  12  -6 1359.79 443.363   3
   1  12  -5 74055.3 3018.04   1
   1 -12  -5 73178.5 2964.01   2
   1  12  -5 79760.1 3142.77   3
   1  12  -4 9375.16 840.446   1
   1 -12  -4 8359.05 856.951   2
   1  12  -4 9573.81 913.307   3
  -1  12   3 33221.8 1290.41   3
   1  12  -3 35254.2 1700.59   3
   1 -12  -3 34256.1 1724.01   2
   1 -12  -2 1594.21 364.322   2
   1  12  -2 1838.40 406.423   3
  -1  12   2 2220.94 283.938   3
   1 -12  -1 162.137 133.342   3
   1 -12  -1 205.193 232.792   2
  -1  12   1 268.431 133.900   3
   1  12  -1 403.923 259.221   3
   1  12  -1 174.895 71.1376   1
  -1 -12   0 2000.05 220.894   1
   1  12   0 1734.70 186.505   1
   1 -12   0 2233.52 380.186   2
  -1  12   0 1979.22 290.303   3
   1  12   0 2273.30 401.116   3
  -1  12  -1 213673. 5375.15   3
  -1  12  -1 207488. 5290.53   1
   1 -12   1 203575. 5412.95   2
   1  12   1 209171. 5531.62   3
  -1 -12  -1 195559. 4997.16   1
  -1  12  -2 53525.6 1962.25   1
  -1  12  -2 53097.7 2097.99   3
  -1 -12  -2 51220.1 1915.95   1
   1 -12   2 53854.5 1973.41   2
  -1 -12  -3 30141.7 1552.45   1
  -1  12  -3 32945.9 1705.04   3
  -1  12  -3 30347.3 1482.66   1
  -1 -12  -4 8812.82 899.334   1
  -1  12  -4 8636.56 800.623   1
  -1 -12  -5 31351.5 1966.48   1
  -1  12  -5 36336.5 1883.39   1
  -1 -12  -6 3620.95 731.194   1
  -1  12  -6 3386.54 592.925   1
  -1  12  -7 1973.89 527.584   1
  -1 -12  -7 1608.15 567.072   1
   1  13  -8 11229.8 1324.06   1
   1 -13  -8 9902.63 1394.80   1
   1 -13  -7 214.579 477.400   1
   1  13  -7-192.170 290.390   1
   1  13  -6 1539.22 502.641   3
   1  13  -6 1506.68 411.153   2
   1 -13  -6 1551.07 551.987   1
   1  13  -6 2081.75 506.431   1
   1 -13  -6 1079.38 334.378   2
   1  13  -5 173729. 5481.37   3
   1  13  -5 169606. 5287.37   1
   1 -13  -5 174753. 5354.23   2
  -1  13   4 96954.9 3039.70   3
   1  13  -4 102438. 3614.29   3
   1  13  -4 110038. 3448.20   1
   1 -13  -4 101767. 3595.93   2
   1 -13  -3 2729.80 497.890   2
   1  13  -3 3765.19 595.169   3
   1  13  -3 3856.95 470.161   1
  -1  13   3 3432.58 380.989   3
  -1  13   2 1908.23 258.587   3
   1 -13  -2 1986.88 409.732   2
   1  13  -2 1490.60 355.072   3
   1  13  -1 244.275 62.0350   1
   1 -13  -1 628.786 281.130   2
  -1  13   1 645.763 201.893   3
   1  13  -1 821.720 315.664   3
   1  13   0 150958. 4293.44   3
  -1 -13   0 148128. 3601.97   1
   1 -13   0 146790. 4310.59   2
  -1  13   0 150329. 4029.70   3
   1  13   0 150753. 3603.48   1
   1  13   1 3806.39 502.845   3
  -1  13  -1 3690.42 427.730   1
  -1  13  -1 3630.50 453.639   3
  -1 -13  -1 4058.86 367.775   1
   1 -13   1 3443.74 479.241   2
  -1  13  -2 16392.2 1067.88   3
  -1  13  -2 15121.2 925.918   1
  -1 -13  -2 16345.3 936.012   1
  -1 -13  -3 523.121 199.763   1
  -1  13  -3 192.582 228.080   3
  -1  13  -3 284.192 182.946   1
  -1  13  -4 35253.5 1938.80   3
  -1  13  -4 32242.4 1667.97   1
  -1  13  -5 1385.74 383.979   1
  -1 -13  -5 955.140 451.115   1
  -1 -13  -6 15632.5 1458.62   1
  -1  13  -6 15174.5 1282.18   1
  -1 -13  -7 2364.12 608.485   1
  -1  13  -7 2903.86 629.076   1
   1 -14  -8 1437.49 605.032   1
   1  14  -8 1695.80 549.659   1
   1 -14  -7 6.44510 283.744   1
   1  14  -7 426.994 318.374   1
   1  14  -7-328.895 354.467   3
   1  14  -6 1395.50 489.618   3
   1 -14  -6 512.136 421.687   1
   1 -14  -6 966.718 338.423   2
   1  14  -6 539.396 271.362   1
   1  14  -5 18152.0 1396.62   3
   1 -14  -5 16289.3 1278.84   2
   1  14  -5 18427.3 1288.73   1
  -1  14   4 7334.88 633.781   3
   1  14  -4 8207.85 739.734   1
   1 -14  -4 7135.91 824.869   2
   1  14  -4 8812.54 905.576   3
   1  14  -3 30586.9 1667.58   3
  -1  14   3 30831.1 1299.45   3
   1  14  -3 34489.2 1430.86   1
   1 -14  -3 30048.2 1659.42   2
  -1  14   2 8742.67 594.930   3
   1  14  -2 9555.70 840.598   3
   1 -14  -2 9386.69 881.454   2
  -1  14   1 125456. 3123.26   3
   1  14  -1 134303. 3644.29   3
   1 -14  -1 129562. 3683.96   2
   1  14   0 5987.23 658.154   3
  -1 -14   0 5517.56 336.668   1
  -1  14   0 5302.04 512.325   3
   1  14   0 5624.33 339.799   1
   1 -14   0 4975.08 590.501   2
  -1  14  -1 65741.7 2158.06   1
   1 -14   1 58697.9 2271.44   2
  -1 -14  -1 61895.5 1890.42   1
  -1  14  -1 62459.3 2235.08   3
   1  14   1 64601.3 2392.09   3
  -1  14  -2 4941.91 601.228   3
  -1  14  -2 5078.96 525.023   1
  -1 -14  -2 4330.52 477.093   1
  -1 -14  -3 2940.00 447.154   1
  -1  14  -3 3157.55 527.234   3
  -1  14  -3 3155.11 464.712   1
  -1 -14  -4 2213.73 473.484   1
  -1  14  -4 2297.57 549.207   3
  -1  14  -4 1953.10 415.504   1
  -1 -14  -5 85709.3 3665.15   1
  -1  14  -5 104584. 3594.57   1
  -1 -14  -6 687.001 383.904   1
  -1  14  -6 334.459 277.652   1
  -1 -14  -7-125.105 296.072   1
  -1  14  -7 312.556 269.215   1
   1  15  -7 2644.19 691.311   3
   1 -15  -7 1916.08 555.398   1
   1  15  -7 2466.76 579.043   1
   1 -15  -6 14220.5 1492.46   1
   1  15  -6 17444.7 1509.96   3
   1 -15  -6 17707.8 1363.33   2
   1  15  -6 13601.5 1217.55   1
   1  15  -5 183.510 340.115   3
   1  15  -5 9.87792 229.707   1
   1 -15  -5 518.919 278.986   2
  -1  15   4 43538.0 1763.62   3
   1  15  -4 44417.6 1886.17   1
   1 -15  -4 44209.4 2168.23   2
   1  15  -4 47265.4 2259.63   3
   1  15  -3 11226.2 993.864   3
   1  15  -3 11145.9 722.962   1
  -1  15   3 11401.7 742.149   3
   1 -15  -3 10075.4 943.203   2
   1  15  -2 33418.4 1706.56   3
  -1  15   2 34406.9 1390.41   3
   1  15  -2 36642.6 1218.14   1
   1 -15  -2 32822.3 1727.72   2
   1 -15  -1 2880.36 500.185   2
  -1  15   1 3167.91 397.030   3
   1  15  -1 4320.63 612.788   3
   1  15   0 148093. 4264.77   3
  -1  15   0 134444. 3926.12   3
  -1 -15   0 139192. 3351.06   1
   1 -15   0 139755. 4242.30   2
   1  15   0 142099. 3374.90   1
   1  15   1 1204.26 316.478   3
  -1  15  -1 1283.32 331.796   3
  -1  15  -1 1210.53 255.562   1
   1  15   1 1415.77 236.036   1
  -1 -15  -1 1565.25 243.877   1
   1 -15   1 1391.09 376.277   2
  -1  15  -2 3855.33 534.063   3
  -1  15  -2 4270.46 484.018   1
   1  15   2 4103.28 576.388   3
  -1 -15  -2 3853.15 446.061   1
  -1 -15  -3 237.024 197.729   1
  -1  15  -3-85.3526 250.857   3
  -1  15  -3 84.0507 164.241   1
  -1  15  -4 40250.4 2144.96   3
  -1  15  -4 36400.6 1809.97   1
  -1 -15  -4 36094.3 1952.63   1
  -1  15  -5 8031.23 887.785   1
  -1 -15  -5 6792.92 919.769   1
  -1 -15  -6 29693.1 2075.95   1
  -1  15  -6 29168.6 1858.34   1
  -1 -15  -7 627.215 380.585   1
  -1  15  -7-28.1169 162.183   1
   1  16  -7-1670.49 555.751   3
   1 -16  -7 326.108 331.434   1
   1  16  -6 3794.17 732.947   3
   1 -16  -6 3120.23 728.693   1
   1  16  -6 2893.08 563.857   1
   1 -16  -6 3526.76 642.294   2
  -1  16   5 43909.6 1914.43   3
   1  16  -5 46879.2 2425.47   3
   1 -16  -5 45065.8 2293.92   2
   1  16  -5 46295.9 2115.00   1
  -1  16   4 11727.4 835.251   3
   1 -16  -4 12485.9 1106.46   2
   1  16  -4 10378.0 804.381   1
   1  16  -4 11044.4 1081.73   3
  -1  16   3 25518.3 1236.37   3
   1  16  -3 26390.5 1588.63   3
   1 -16  -3 27928.7 1626.10   2
   1  16  -3 26502.5 1151.28   1
   1  16  -2 13.5943 225.563   3
  -1  16   2-15.0652 150.235   3
   1  16  -2 204.886 96.7839   1
   1  16  -2 144.723 61.6498   1
   1 -16  -2 179.742 226.870   2
  -1  16   1 24838.8 1182.31   3
   1  16  -1 25436.2 1438.64   3
   1 -16  -1 25238.5 1471.08   2
  -1 -16   0 1439.84 155.346   1
   1  16   0 1269.53 486.870   3
  -1  16   0 1553.01 365.692   3
   1 -16   0 2579.14 447.882   2
   1  16   0 1041.15 139.651   1
   1  16   1 158256. 4683.89   3
   1 -16   1 153573. 4632.87   2
  -1  16  -1 159307. 4332.52   1
  -1 -16  -1 153036. 3955.51   1
  -1  16  -1 160174. 4541.37   3
  -1  16  -2 2054.47 404.548   3
   1  16   2 2228.87 447.715   3
  -1 -16  -2 2058.13 331.236   1
  -1  16  -2 1535.24 311.785   1
  -1  16  -3 20436.9 1390.47   3
  -1  16  -3 18975.2 1167.97   1
  -1 -16  -3 21159.6 1260.90   1
  -1  16  -4 1273.92 449.329   3
  -1 -16  -4 941.669 345.992   1
  -1  16  -4 1359.46 367.868   1
  -1  16  -5 105645. 3754.17   1
  -1 -16  -5 96453.6 3896.32   1
  -1  16  -6 856.630 331.732   1
  -1 -16  -6 349.388 338.912   1
  -1  16  -7-164.277 232.873   1
  -1 -16  -7 1158.59 489.603   1
   1 -17  -7-337.160 360.639   1
   1  17  -7 1058.01 522.220   3
   1 -17  -6 2660.93 620.221   1
   1  17  -6 4105.50 786.017   3
   1 -17  -6 2672.31 575.260   2
   1 -17  -5 8139.57 957.301   2
  -1  17   5 8115.46 750.594   3
   1  17  -5 7635.65 977.223   3
   1  17  -5 6051.51 686.486   1
   1 -17  -4 36030.8 2019.61   2
   1  17  -4 38012.4 1647.54   1
  -1  17   4 37665.6 1667.05   3
   1  17  -4 40672.5 2149.60   3
  -1  17   3 2151.81 361.273   3
   1  17  -3 1904.45 492.992   3
   1  17  -3 1875.58 271.687   1
   1 -17  -3 1737.28 466.592   2
   1 -17  -2 1357.15 383.378   2
   1  17  -2 1281.23 376.808   3
  -1  17   2 875.217 251.928   3
   1  17  -2 935.512 131.686   1
   1  17  -2 722.262 109.806   1
   1 -17  -1 736.109 349.548   2
  -1  17   1 508.168 207.110   3
   1  17  -1 718.481 306.202   3
  -1  17   0 252492. 6574.11   3
   1  17   0 256476. 6918.08   3
   1 -17   0 253235. 6919.39   2
   1  17   1 1123.96 388.920   3
  -1 -17  -1 1693.19 263.637   1
  -1  17  -1 1022.08 338.673   3
   1 -17   1 1293.49 440.650   2
  -1  17  -2 4779.39 516.365   1
  -1  17  -2 3647.05 568.236   3
   1  17   2 4612.05 635.775   3
  -1 -17  -2 4350.96 475.093   1
  -1 -17  -3 1229.12 309.106   1
  -1  17  -3 1471.12 354.740   1
  -1  17  -3 2210.03 466.035   3
  -1  17  -4 17300.8 1210.54   1
  -1  17  -4 18097.8 1423.23   3
  -1 -17  -4 16190.3 1249.62   1
  -1  17  -5 461.192 285.339   1
  -1  17  -5 1243.45 493.716   3
  -1 -17  -5 535.544 360.277   1
  -1 -17  -6 54921.5 2944.61   1
  -1  17  -6 55099.8 2692.91   1
  -1  17  -7 1498.56 478.808   1
  -1 -17  -7 2055.97 604.802   1
   1 -18  -7 22.5204 291.199   1
   1  18  -7 231.763 341.049   3
   1 -18  -6 9127.05 1199.30   1
   1  18  -6 12578.2 1330.74   3
   1 -18  -6 8875.75 1062.77   2
   1  18  -5 30032.0 2001.13   3
  -1  18   5 33704.7 1658.29   3
   1 -18  -5 32478.8 1968.18   2
   1  18  -4 1839.14 564.300   3
  -1  18   4 1068.72 299.586   3
   1 -18  -4 2040.21 489.219   2
   1  18  -4 1365.08 278.613   1
   1  18  -3 15778.6 1272.32   3
   1 -18  -3 14581.7 1228.92   2
  -1  18   3 16215.4 1011.11   3
   1  18  -3 16749.3 799.713   1
   1 -18  -2 766.271 292.567   2
  -1  18   2 891.491 262.132   3
   1  18  -2 507.789 72.9581   1
   1  18  -2 1099.13 378.572   3
   1  18  -2 664.937 90.1370   1
   1 -18  -1 2898.85 525.979   2
  -1  18   1 2156.93 367.945   3
   1  18  -1 2679.50 535.479   3
  -1  18   0 2076.51 467.162   3
   1 -18   0 2084.40 750.457   2
   1  18   0 3357.85 678.665   3
   1 -18   1 129425. 4096.57   2
   1  18   1 127279. 4093.70   3
  -1  18  -1 129230. 3950.58   3
  -1 -18  -1 120916. 3247.82   1
  -1  18  -2 10439.1 761.394   1
  -1 -18  -2 9849.24 716.487   1
   1  18   2 9120.58 923.038   3
  -1  18  -2 8797.10 862.131   3
   1  18   3 243.730 254.587   3
  -1 -18  -3 372.250 222.126   1
  -1  18  -3 449.027 197.922   1
  -1  18  -3 108.535 249.957   3
  -1  18  -4 2053.55 425.210   1
  -1  18  -4 1783.04 566.441   3
  -1 -18  -4 1643.75 443.856   1
  -1  18  -5 23668.4 1546.06   1
  -1  18  -5 24554.7 1834.60   3
  -1 -18  -5 21363.3 1613.07   1
  -1 -18  -6 3132.06 674.674   1
  -1  18  -6 4166.69 691.122   1
  -1 -18  -7 630.889 426.261   1
  -1  18  -7 789.916 350.509   1
   1  19  -7 361.932 419.585   3
   1 -19  -7-274.110 346.813   1
   1  19  -6 2882.41 785.736   3
   1 -19  -6 1739.21 558.121   1
   1 -19  -6 1263.18 478.843   2
   1  19  -5 8785.79 1080.31   3
   1 -19  -5 6357.54 875.080   2
  -1  19   4 91848.1 3097.55   3
   1 -19  -4 89533.0 3623.91   2
   1  19  -4 95251.5 3725.77   3
   1  19  -3 824.556 438.424   3
  -1  19   3 461.887 228.450   3
   1 -19  -3 1007.76 377.963   2
   1 -19  -2 301.510 298.968   2
   1  19  -2 310.072 287.027   3
  -1  19   2 85.1003 167.237   3
   1 -19  -1 1727.04 449.757   2
   1  19  -1 2904.38 546.845   3
  -1  19   1 2808.00 444.733   3
   1 -19   0 110002. 3832.57   2
  -1  19   0 111413. 3557.00   3
   1  19   0 116444. 3882.77   3
  -1 -19  -1 14387.4 714.238   1
   1 -19   1 14828.4 1164.75   2
  -1  19  -1 16072.4 1136.10   3
   1  19   1 16340.5 1245.47   3
  -1  19  -2 19250.1 1291.52   3
  -1 -19  -2 17934.1 997.749   1
   1  19   2 19573.2 1363.65   3
  -1  19  -2 17731.1 1051.28   1
  -1 -19  -3 104.535 153.880   1
   1  19   3 488.873 326.036   3
  -1  19  -3 335.958 200.088   1
  -1  19  -3 133.752 255.346   3
  -1  19  -4 29708.5 1605.43   1
  -1  19  -4 32312.8 1982.24   3
  -1  19  -5 5995.87 916.340   3
  -1  19  -5 4453.82 657.317   1
  -1 -19  -5 5076.50 773.997   1
  -1 -19  -6 19123.2 1659.31   1
  -1  19  -6 19959.1 1521.41   1
  -1 -19  -7 1885.35 622.114   1
   1  20  -7 2564.75 739.907   3
   1 -20  -7 3227.22 791.827   1
   1 -20  -6 982.463 431.222   2
   1  20  -6 1901.31 743.153   3
   1 -20  -6 2247.98 661.689   1
   1  20  -5 27119.6 1909.85   3
   1 -20  -5 26375.3 1826.75   2
  -1  20   4 2568.03 444.854   3
   1  20  -4 3423.47 679.929   3
   1 -20  -4 2376.07 560.970   2
   1  20  -3 25627.8 1715.16   3
  -1  20   3 26469.1 1416.59   3
   1 -20  -3 26708.3 1747.36   2
   1  20  -2 875.527 390.823   3
  -1  20   2 199.740 216.113   3
   1 -20  -2 292.400 306.040   2
   1 -20  -1 65490.1 2809.80   2
  -1  20   1 68045.7 2468.99   3
   1  20  -1 63684.8 2731.19   3
   1  20   0 2636.89 627.165   3
  -1  20   0 2173.19 544.411   3
   1 -20   0 882.044 589.686   2
   1  20   1 91098.5 3359.13   3
   1 -20   1 92919.6 3398.90   2
  -1 -20  -1 88744.1 2469.79   1
  -1  20  -1 91832.7 3241.71   3
  -1  20  -2 268.857 292.768   3
  -1 -20  -2 16.6141 92.7852   1
  -1  20  -2 103.827 150.108   1
   1  20   2 572.397 332.481   3
   1  20   3 62.8197 310.052   3
  -1  20  -3 90.0499 149.812   1
  -1  20  -3 308.728 279.544   3
  -1 -20  -3 134.748 156.954   1
   1  20   4 16238.4 1415.44   3
  -1  20  -4 14050.8 1311.69   3
  -1 -20  -4 13742.4 1147.22   1
  -1  20  -4 13260.7 1040.66   1
  -1  20  -5 43070.4 2174.35   1
  -1 -20  -5 41503.9 2340.31   1
  -1  20  -5 46383.2 2665.68   3
  -1 -20  -6 15381.9 1491.43   1
  -1 -20  -7 3097.99 725.422   1
   1  21  -7 1394.57 562.094   3
   1 -21  -7 1948.79 624.889   1
   1  21  -6 2133.72 617.535   3
   1 -21  -6 1805.37 588.480   1
   1 -21  -6 1639.46 512.094   2
   1 -21  -5 23071.6 1731.72   2
   1  21  -5 21797.3 1753.68   3
  -1  21   4 46378.8 2064.49   3
   1 -21  -4 44588.2 2453.98   2
   1  21  -4 50230.8 2602.67   3
   1  21  -3 16898.9 1405.48   3
   1 -21  -3 14761.7 1315.88   2
  -1  21   3 17351.3 1146.53   3
  -1  21   2 22192.6 1292.89   3
   1 -21  -2 21547.5 1542.82   2
   1  21  -2 22158.0 1535.30   3
   1  21  -1 7385.04 881.063   3
  -1  21   1 7090.84 736.272   3
   1 -21  -1 9077.97 999.937   2
   1  21   0 142044. 4648.16   3
   1 -21   0 138819. 4657.39   2
  -1  21   0 141196. 4355.07   3
  -1  21  -1 535.879 409.716   3
   1  21   1 395.301 348.810   3
  -1 -21  -1 632.560 166.761   1
   1  21   2 8709.69 977.280   3
  -1  21  -2 11276.3 1047.53   3
  -1  21  -2 11493.4 832.574   1
  -1 -21  -2 9884.46 702.044   1
  -1 -21  -3 807.698 262.657   1
   1  21   3 864.776 313.725   3
  -1  21  -3 483.234 384.997   3
  -1  21  -3 689.053 238.641   1
  -1  21  -4 10339.5 1150.83   3
   1  21   4 9000.13 1065.25   3
  -1 -21  -4 8742.59 898.796   1
  -1  21  -5 1603.86 653.396   3
  -1 -21  -5 1127.16 405.712   1
  -1  21  -5 681.898 287.287   1
  -1 -21  -6 6508.04 971.941   1
   1  22  -6 3587.85 811.631   3
   1 -22  -6 4105.83 857.762   1
   1 -22  -6 3863.11 776.364   2
   1 -22  -5 15236.4 1441.82   2
   1  22  -5 17510.3 1601.37   3
   1  22  -4 792.584 466.450   3
  -1  22   4 765.543 334.270   3
   1 -22  -4 525.414 405.153   2
  -1  22   3 17796.2 1205.49   3
   1 -22  -3 16488.0 1422.48   2
   1  22  -3 18405.4 1492.21   3
   1  22  -2 390.385 338.262   3
  -1  22   2 236.128 272.347   3
   1 -22  -2-46.0416 393.794   2
   1  22  -1 6200.57 817.769   3
  -1  22   1 4552.05 602.359   3
   1 -22  -1 5865.96 798.339   2
  -1  22   0 505.945 444.870   3
   1  22   0 1560.81 618.308   3
   1 -22   0 113.199 622.377   2
  -1  22  -1 11338.9 997.211   3
   1  22   1 10693.9 1034.54   3
  -1 -22  -1 10346.8 559.088   1
   1  22   2 18455.1 1421.30   3
  -1  22  -2 18330.3 1096.05   1
  -1 -22  -2 16757.1 934.544   1
  -1  22  -2 19890.4 1409.60   3
   1  22   3 7514.22 941.893   3
  -1 -22  -3 8070.19 753.658   1
  -1  22  -3 9736.49 1036.26   3
   1  22   4 14668.6 1397.65   3
  -1 -22  -4 12883.9 1107.91   1
  -1  22  -4 14947.5 1405.91   3
   1  22   5 23825.2 1898.67   3
  -1 -22  -5 25332.4 1756.47   1
  -1  22  -5 26335.5 1993.62   3
  -1 -22  -6 20176.7 1722.30   1
   1  23  -6 10140.5 1278.35   3
   1 -23  -6 8614.11 1197.61   1
   1 -23  -6 12111.9 1308.85   2
   1 -23  -5 13318.7 1360.23   2
   1  23  -5 14846.8 1497.84   3
  -1  23   4 17828.7 1242.40   3
   1 -23  -4 14419.8 1381.19   2
   1  23  -4 15564.8 1463.93   3
   1  23  -3 39029.7 2275.58   3
  -1  23   3 38451.6 1891.82   3
   1 -23  -3 35394.7 2184.46   2
   1  23  -2 21703.2 1585.76   3
  -1  23   2 21083.9 1338.15   3
   1 -23  -2 20221.3 1572.13   2
  -1  23   1 16518.8 1165.46   3
   1 -23  -1 14201.5 1289.39   2
   1  23  -1 13684.5 1230.75   3
   1  23   0 66679.5 2888.00   3
   1 -23   0 60535.7 2812.39   2
  -1  23   0 65631.2 2657.22   3
  -1  23  -1 2377.07 530.006   3
   1  23   1 1820.62 478.086   3
   1  23   2 21561.4 1562.60   3
  -1 -23  -2 18762.9 997.870   1
   1  23   3 9709.08 1090.43   3
  -1  23  -3 9358.63 1049.97   3
  -1 -23  -3 10787.6 880.456   1
   1  23   4 32916.5 2152.66   3
  -1 -23  -4 28824.9 1729.81   1
  -1  23  -4 35101.0 2203.82   3
  -1 -23  -5 716.747 326.835   1
  -1  23  -5 533.517 431.963   3
   1  23   5 778.468 464.433   3
  -1 -23  -6 5794.45 925.492   1
   1  23   6 6472.37 1027.23   3
  -1  23  -6 5052.65 977.125   3
   1  24  -6 14078.7 1539.78   3
   1 -24  -6 11264.1 1363.79   1
   1 -24  -6 12861.6 1382.48   2
   1 -24  -5 9350.07 1180.17   2
   1 -24  -5 10910.5 1248.68   1
   1  24  -5 13182.7 1404.01   3
  -1  24   4 1386.43 402.617   3
   1 -24  -4 289.626 390.222   2
   1  24  -4 1137.31 524.698   3
   1  24  -3 35925.0 2213.09   3
   1 -24  -3 30636.7 2068.51   2
  -1  24   3 34222.0 1820.68   3
   1  24  -2 892.480 445.941   3
   1 -24  -2 538.589 346.126   2
  -1  24   2 194.568 285.217   3
   1  24  -1 45335.8 2406.84   3
   1 -24  -1 52272.4 2602.60   2
  -1  24   1 48456.8 2206.64   3
  -1  24   0 61292.9 2600.52   3
   1  24   0 58688.7 2732.12   3
   1 -24   0 52037.3 2657.25   2
   1  24   1 31517.0 1925.31   3
  -1  24  -1 33621.6 1872.76   3
   1  24   2 5724.73 849.339   3
  -1  24  -2 6145.87 881.870   3
  -1  24  -3 16812.9 1428.75   3
   1  24   3 16530.6 1463.47   3
  -1 -24  -4 3529.14 582.562   1
   1  24   4 5796.56 910.209   3
  -1  24  -4 6173.53 935.591   3
   1  24   5 16463.2 1594.92   3
  -1 -24  -5 14456.7 1316.77   1
  -1  24  -5 15062.8 1550.30   3
  -1 -24  -6 3509.01 710.554   1
   1  24   6 3462.22 770.846   3
  -1  24  -6 5148.65 963.201   3
   1 -25  -6 729.961 510.512   1
   1  25  -6 847.746 385.087   3
   1 -25  -6 662.012 391.936   2
   1  25  -5 10613.1 1309.91   3
   1 -25  -5 11161.5 1289.50   1
   1 -25  -5 9216.96 1158.40   2
   1  25  -4 32712.1 2221.17   3
   1 -25  -4 29846.8 2117.46   2
  -1  25   3 26780.4 1625.10   3
   1  25  -3 28923.6 2000.24   3
   1 -25  -3 25693.5 1912.81   2
  -1  25   2 11409.5 1037.93   3
   1 -25  -2 12787.4 1289.06   2
   1  25  -2 10367.8 1136.46   3
  -1  25   1 2075.78 537.591   3
   1 -25  -1 3386.61 716.008   2
   1  25  -1 3639.88 740.363   3
  -1  25   0 4222.65 707.382   3
   1  25   0 3933.88 737.220   3
  -1  25  -1 17670.4 1368.29   3
   1  25   1 17453.6 1443.25   3
   1  25   2 33000.9 2045.84   3
  -1  25  -2 34177.0 2010.61   3
  -1  25  -3 3644.02 731.797   3
   1  25   3 2116.62 612.755   3
   1  25   4 24003.8 1895.17   3
  -1  25  -4 23773.9 1875.88   3
  -1  25  -5 300.383 290.496   3
   1  25   5-226.076 271.325   3
  -1  25  -6 3366.34 818.809   3
   1  25   6 2508.79 750.381   3
   1  26  -6 2685.28 743.726   3
   1 -26  -6 1095.65 470.035   1
   1 -26  -6 1656.46 567.984   2
   1 -26  -5 8462.84 1148.11   1
   1  26  -5 10113.7 1289.11   3
   1 -26  -5 10221.5 1265.04   2
   1  26  -4 2098.86 580.662   3
   1 -26  -4 1730.04 596.898   2
  -1  26   3 4569.01 673.430   3
   1  26  -3 5230.01 885.849   3
   1 -26  -3 5507.72 926.867   2
  -1  26   2 278.389 310.026   3
   1  26  -2 630.268 447.003   3
   1 -26  -2 162.458 485.670   2
   1 -26  -1 9188.14 1137.16   2
   1  26  -1 11346.0 1195.79   3
  -1  26   1 9518.20 965.977   3
  -1  26   0 4051.35 656.225   3
   1  26   0 4151.24 754.023   3
   1  26   1 27025.5 1845.83   3
  -1  26  -1 26010.6 1721.72   3
   1  26   2 10206.5 1164.84   3
  -1  26  -2 11558.2 1180.71   3
   1  26   3 45732.1 2605.01   3
  -1  26  -3 46312.8 2552.28   3
   1  26   4 9326.05 1203.41   3
  -1  26  -4 11975.0 1350.76   3
  -1  26  -5 4636.78 959.601   3
   1  26   5 5406.10 977.481   3
   1  27  -5 8313.01 1186.89   3
   1 -27  -5 7436.57 1043.34   1
   1 -27  -5 6872.73 1072.17   2
   1  27  -4 9894.63 1248.30   3
   1 -27  -4 8393.37 1147.87   2
   1  27  -3 3556.96 736.505   3
   1 -27  -3 3602.15 779.644   2
  -1  27   3 3124.97 585.797   3
   1 -27  -2 36239.8 2364.30   2
   1  27  -2 37031.8 2307.31   3
  -1  27   2 41545.8 2124.25   3
  -1  27   1 43164.1 2226.82   3
   1 -27  -1 39665.6 2411.30   2
   1  27  -1 43862.1 2443.98   3
  -1  27   0 630.421 319.476   3
   1  27   0 656.733 464.990   3
  -1  27  -1 2884.17 667.139   3
   1  27   1 2572.26 602.184   3
   1  27   2 28694.6 1973.20   3
  -1  27  -2 30724.9 1984.16   3
  -1  27  -3 3656.24 806.667   3
   1  27   3 2254.12 668.456   3
   1  27   4 13781.5 1495.69   3
  -1  27  -4 14108.4 1479.01   3
  -1  27  -5-132.792 345.286   3
   1  27   5-110.044 381.712   3
   1  28  -5 5698.35 998.111   3
   1 -28  -5 4953.16 934.782   2
   1  28  -4 545.492 547.282   3
   1 -28  -4 167.775 325.476   2
  -1  28   3 25315.6 1684.83   3
   1  28  -3 28405.3 2086.60   3
   1 -28  -3 30087.1 2232.73   2
  -1  28   2 979.145 416.053   3
   1  28  -2 1318.26 614.491   3
   1 -28  -2 708.391 523.694   2
   1  28  -1 27368.6 1935.33   3
  -1  28   1 27263.9 1763.83   3
   1 -28  -1 25215.9 1909.18   2
  -1  28   0 4223.52 689.252   3
   1  28   0 3598.15 714.583   3
  -1  28  -1 7987.48 1019.82   3
   1  28   1 7078.31 979.150   3
  -1  28  -2 9298.69 1101.29   3
   1  28   2 9346.96 1145.46   3
   1  28   3 48591.5 2765.10   3
  -1  28  -3 46413.4 2662.93   3
   1  28   4 15913.1 1601.43   3
  -1  28  -4 13455.8 1470.65   3
  -1  28  -5 2854.01 766.340   3
   1  28   5 2381.13 736.863   3
   1  29  -5 534.196 428.298   3
   1 -29  -5-1067.36 505.467   2
   1  29  -4 346.860 418.400   3
   1 -29  -4 390.788 303.384   2
   1  29  -3 349.291 456.413   3
  -1  29   3 119.284 310.391   3
   1 -29  -3 284.286 489.353   2
   1  29  -2 41065.6 2535.10   3
  -1  29   2 41116.7 2240.04   3
   1 -29  -2 42292.3 2610.25   2
  -1  29   1 8740.96 1009.64   3
   1  29  -1 10739.1 1231.71   3
  -1  29   0 3348.05 635.609   3
   1  29   0 2592.74 647.602   3
   1  29   1 41518.4 2488.68   3
  -1  29  -1 45894.8 2474.68   3
   1  29   2 34993.9 2285.01   3
  -1  29  -2 35737.8 2230.17   3
  -1  29  -3 1256.08 552.246   3
   1  29   3 1802.90 698.613   3
   1  29   4 19284.7 1760.36   3
  -1  29  -4 13638.2 1503.76   3
  -1  29  -5 369.872 418.384   3
   1  29   5 26.0603 288.920   3
   1  30  -5-421.684 472.951   3
   1 -30  -5 43.0806 303.761   2
   1  30  -4-101.465 431.279   3
   1 -30  -4 31.4288 385.097   2
   1  30  -3 11743.4 1383.04   3
   1 -30  -3 10727.2 1308.88   2
   1  30  -2 2138.92 705.321   3
  -1  30   2 1608.85 584.992   3
   1 -30  -2 1541.85 702.152   2
   1  30  -1 28366.7 2058.58   3
  -1  30   1 27316.8 1847.16   3
  -1  30   0 11066.9 1152.84   3
   1  30   0 9539.82 1183.38   3
  -1  30  -1 482.146 427.297   3
   1  30   1 1856.55 553.609   3
   1  30   2 2467.30 631.852   3
  -1  30  -2 925.806 528.806   3
  -1  30  -3 22426.6 1855.00   3
   1  30   3 22700.2 1891.20   3
  -1  30  -4 382.412 442.296   3
   1  30   4 276.692 446.185   3
   1  31  -4 409.445 346.096   3
   1 -31  -4 510.364 460.793   2
   1  31  -3-509.641 424.896   3
   1 -31  -3 61.9753 419.274   2
   1  31  -2 79113.2 3811.54   3
  -1  31   2 78273.5 3425.83   3
  -1  31   1 3069.42 672.915   3
   1  31  -1 2287.21 678.795   3
  -1  31   0 7845.35 1021.57   3
   1  31   0 8785.97 1160.42   3
  -1  31  -1 5258.08 870.642   3
   1  31   1 3510.63 773.045   3
   1  31   2 29394.5 2177.16   3
  -1  31  -2 30888.9 2126.97   3
  -1  31  -3 1223.42 608.742   3
   1  31   3 730.975 586.076   3
  -1  31  -4 254.131 417.593   3
   1  31   4 1470.54 546.308   3
   1 -32  -4-1245.21 572.607   2
   1  32  -4 392.041 471.430   3
   1  32  -3 12827.8 1522.69   3
   1  32  -2 2061.08 800.990   3
  -1  32   2 1667.28 598.077   3
  -1  32   1 26362.1 1885.92   3
   1  32  -1 22875.6 1930.06   3
  -1  32   0-40.2823 327.414   3
   1  32   0-155.164 350.918   3
  -1  32  -1 5038.03 851.724   3
   1  32   1 2991.27 724.332   3
  -1  32  -2 4912.95 906.768   3
   1  32   2 5398.77 995.104   3
   1  32   3 37951.1 2581.25   3
  -1  32  -3 35387.3 2451.79   3
   1  33  -3 7.97452 345.114   3
   1  33  -2 41676.4 2732.80   3
  -1  33   2 39951.2 2410.30   3
  -1  33   1 712.593 437.756   3
   1  33  -1 908.225 503.705   3
  -1  33   0 2647.52 652.981   3
   1  33   0 2881.17 718.186   3
  -1  33  -1 3288.55 721.640   3
   1  33   1 4623.92 861.612   3
  -1  33  -2 25188.5 1976.33   3
   1  33   2 20641.9 1877.01   3
  -1  33  -3 2677.27 770.817   3
   1  33   3 2735.79 736.839   3
   1  34  -3 8420.45 1269.10   3
   1  34  -2 889.750 579.032   3
  -1  34   1 8837.42 1161.53   3
   1  34  -1 8558.11 1228.37   3
  -1  34   0 380.179 393.898   3
   1  34   0 201.564 312.366   3
  -1  34  -1 3960.17 812.267   3
   1  34   1 3439.47 798.623   3
  -1  34  -2 4350.35 924.333   3
   1  34   2 3711.02 830.218   3
   1  35  -2 25513.7 2206.64   3
  -1  35   1 1426.54 535.623   3
   1  35  -1 963.420 538.839   3
   1  35   0 3947.32 824.486   3
  -1  35   0 3775.62 791.980   3
  -1  35  -1-497.252 394.228   3
   1  35   1 91.9330 322.416   3
  -1  35  -2 8955.62 1218.43   3
   1  35   2 7233.48 1179.43   3
   1  36  -1 21029.9 1956.46   3
  -1  36   1 18244.4 1712.34   3
  -1  36   0 954.544 490.830   3
   1  36   0 1145.13 581.966   3
  -1  36  -1 3357.44 777.156   3
   1  36   1 3556.97 852.277   3
   2   0  -8 19721.2 2023.77   1
   2   0  -7-2623.76 637.417   2
   2   0  -6-217.663 360.431   2
   2   0  -5 525.905 375.311   2
   2   0  -4 65688.8 2773.49   2
   2   0  -3 184.920 97.2952   3
   2   0  -3 2.97626 234.953   2
  -2   0   3 154.276 102.142   3
   2   0  -2 37961.0 1186.85   3
   2   0  -2 43334.0 1929.39   2
   2   0  -1-150.597 218.809   2
   2   0  -1 313.355 135.151   3
  -2   0   0 153308. 4496.43   1
   2   0   0 156837. 4433.90   2
   2   0   1 212.338 160.324   2
  -2   0  -1 312.210 290.096   1
   2   0   2 437.133 132.296   2
  -2   0  -2 868.372 305.437   1
   2   0   3-57.5493 77.1918   2
  -2   0  -3-48.2193 195.093   1
  -2   0  -4 9656.88 972.093   1
  -2   0  -5 603.450 377.790   1
  -2   0  -6 46478.4 2638.52   1
  -2   0  -7 388.727 308.984   1
   2  -1  -8 174.199 366.268   1
   2   1  -8 803.393 550.061   1
   2   1  -7 4561.21 772.639   2
   2  -1  -7 4241.44 750.139   2
   2  -1  -6 6697.22 885.987   2
   2   1  -6 5221.67 803.578   2
   2  -1  -5 17918.2 1383.97   2
   2   1  -5 18043.4 1384.99   2
   2  -1  -4 4020.45 664.655   2
   2   1  -4 2653.48 530.157   2
   2   1  -4 3160.50 339.350   3
   2  -1  -3 94398.2 3266.12   2
   2   1  -3 93442.1 3232.38   2
  -2  -1   3 87048.2 2313.09   3
   2   1  -3 85781.6 2304.47   3
   2  -1  -2 4166.29 262.899   3
   2   1  -2 3854.23 314.474   3
   2  -1  -2 4188.07 568.122   2
   2   1  -2 4792.96 591.529   2
   2  -1  -1 2520.53 448.143   2
   2   1  -1 3143.05 469.301   2
   2   1  -1 2081.30 261.784   3
   2  -1  -1 2126.24 235.178   3
  -2  -1   0 21912.7 1251.27   1
  -2   1   0 22684.5 1290.43   1
   2  -1   0 23269.3 1250.95   2
   2   1   0 23029.1 1234.61   2
  -2   1  -1 133913. 4032.55   1
  -2  -1  -1 130804. 3995.46   1
   2  -1   1 128290. 3729.50   2
   2   1   1 125698. 3711.90   2
  -2  -1  -2 5740.95 658.370   1
  -2   1  -2 6914.49 719.453   1
   2  -1   2 5818.78 479.531   2
   2   1   2 6033.54 506.209   2
   2  -1   3 719.139 138.747   2
  -2  -1  -3 985.436 316.198   1
  -2   1  -3 1054.32 324.323   1
   2   1   3 776.354 141.166   2
  -2  -1  -4 379.831 273.438   1
  -2   1  -4 443.740 253.764   1
  -2  -1  -5 52221.1 2628.70   1
  -2   1  -5 52938.7 2637.91   1
  -2  -1  -6 139.347 231.626   1
  -2   1  -6 245.112 373.962   1
  -2  -1  -7 4494.79 873.273   1
  -2   1  -7 5054.15 898.009   1
   2  -2  -8 25200.8 2333.95   1
   2   2  -8 26848.4 2351.16   1
   2  -2  -7 12483.8 1285.09   2
   2   2  -7 13544.6 1318.86   2
   2  -2  -6 1122.51 405.979   2
   2   2  -6 1045.83 384.721   2
   2  -2  -5 232.527 241.359   2
   2   2  -5 605.101 295.936   2
   2  -2  -4 68900.4 2820.30   2
   2   2  -4 66333.2 2773.23   2
   2   2  -4 62164.7 2046.49   3
   2   2  -3 6139.21 451.563   3
   2  -2  -3 7002.12 773.207   2
  -2  -2   3 6803.25 465.976   3
   2   2  -3 7204.37 798.134   2
   2  -2  -2 244.163 57.5025   3
   2  -2  -2 82.4496 225.170   2
   2   2  -2 256.593 130.360   3
   2   2  -2 87.7139 201.451   2
   2  -2  -1 1895.31 379.165   2
   2   2  -1 2021.69 379.033   2
   2   2  -1 1645.77 246.628   3
  -2  -2   0 237835. 6434.00   1
  -2   2   0 233525. 6487.99   1
   2  -2   0 256872. 6485.95   2
   2   2   0 249862. 6436.29   2
   2  -2   1 657.164 221.286   2
   2   2   1 171.429 169.469   2
  -2  -2  -1 937.233 346.342   1
  -2   2  -1 642.972 295.519   1
  -2  -2  -2 43714.7 1950.51   1
  -2   2  -2 40854.4 1926.58   1
   2  -2   2 43030.4 1549.32   2
   2   2   2 42960.0 1595.71   2
   2  -2   3-76.7679 89.8455   2
   2   2   3-64.8537 90.4248   2
  -2  -2  -3 205.472 209.233   1
  -2   2  -3-52.1312 162.376   1
  -2  -2  -4 4046.51 658.685   1
  -2   2  -4 3741.09 614.411   1
  -2  -2  -5 432.288 322.219   1
  -2   2  -5 857.420 395.195   1
  -2   2  -6 40503.5 2436.63   1
  -2  -2  -6 40804.3 2464.79   1
  -2  -2  -7 3178.11 716.529   1
  -2   2  -7 2418.12 620.124   1
   2  -3  -8 463.011 448.061   1
   2   3  -8 1651.02 729.613   1
   2  -3  -7 1082.19 360.603   2
   2   3  -7 1267.23 437.713   2
   2  -3  -6 86.6243 272.447   2
   2   3  -6 247.269 256.554   2
   2  -3  -5 10430.7 1055.33   2
   2   3  -5 12511.1 1142.57   2
   2   3  -4 658.703 212.485   3
   2  -3  -4 928.313 335.845   2
   2   3  -4 495.368 277.095   2
   2  -3  -3 44027.3 2067.89   2
   2   3  -3 40955.6 2007.61   2
   2   3  -3 40777.2 1480.60   3
   2   3  -2 3927.14 369.548   3
   2  -3  -2 4187.09 582.333   2
   2   3  -2 4046.78 556.232   2
   2   3  -1 3952.56 387.307   3
   2  -3  -1 4673.30 568.844   2
   2   3  -1 4770.43 557.071   2
  -2  -3   0 86581.9 2918.68   1
  -2   3   0 82216.3 2942.69   1
   2  -3   0 94292.4 2972.16   2
   2   3   0 84798.0 2874.51   2
  -2  -3  -1 127601. 3914.19   1
  -2   3  -1 123160. 3957.30   1
   2  -3   1 127354. 3651.84   2
   2   3   1 128614. 3702.41   2
  -2  -3  -2 7018.92 729.685   1
  -2   3  -2 8700.41 816.358   1
   2  -3   2 7411.77 556.553   2
   2   3   2 7644.12 589.451   2
   2  -3   3 304.029 96.3520   2
   2   3   3 465.074 132.294   2
  -2  -3  -3 126.621 200.293   1
  -2   3  -3 320.302 231.535   1
  -2  -3  -4 330.906 243.184   1
  -2   3  -4 63.5724 195.775   1
  -2   3  -5 49903.8 2549.82   1
  -2  -3  -5 52459.3 2627.09   1
  -2  -3  -6 10568.2 1230.51   1
  -2   3  -6 11576.6 1253.05   1
  -2  -3  -7 2402.79 666.188   1
  -2   3  -7 1540.69 567.537   1
   2  -4  -8 15661.6 1826.64   1
   2   4  -8 12288.8 1570.47   1
   2   4  -7 2313.33 504.904   2
   2  -4  -7 3460.62 632.778   2
   2  -4  -6-83.5154 348.491   2
   2   4  -6 165.754 271.479   2
   2  -4  -5 31627.4 1913.42   2
   2   4  -5 32112.2 1889.33   2
   2   4  -5 31949.3 1495.35   3
   2   4  -4 79508.6 2564.82   3
   2  -4  -4 80663.7 3179.85   2
   2   4  -4 82333.1 3202.74   2
   2  -4  -3 64776.3 2635.91   2
   2   4  -3 64508.2 2647.68   2
   2   4  -3 61716.7 2045.67   3
   2  -4  -2 4513.50 616.367   2
   2   4  -2 6585.10 727.142   2
   2   4  -2 5560.63 465.018   3
   2  -4  -1 2830.82 448.650   2
   2  -4  -1 2161.96 208.300   3
   2   4  -1 2952.18 499.960   2
   2   4  -1 2414.60 320.432   3
  -2  -4   0 114666. 3535.84   1
  -2   4   0 107918. 3583.25   1
   2  -4   0 118428. 3555.09   2
   2   4   0 114204. 3528.59   2
  -2  -4  -1 37894.4 1717.03   1
  -2   4  -1 33257.5 1695.48   1
   2  -4   1 37955.7 1566.04   2
   2   4   1 35307.0 1533.15   2
  -2   4  -2 14816.9 1094.41   1
   2  -4   2 16955.4 879.614   2
  -2  -4  -2 15088.5 1075.30   1
   2   4   2 16584.2 902.132   2
   2   4   3 3.93381 92.2681   2
   2  -4   3 13.9277 93.2716   2
  -2  -4  -3 160.102 193.791   1
  -2   4  -3 191.443 218.433   1
  -2   4  -4 13833.9 1159.41   1
  -2  -4  -4 12272.5 1110.43   1
  -2  -4  -5 2215.93 581.414   1
  -2   4  -5 2167.09 522.369   1
  -2   4  -6 68996.5 3312.57   1
  -2  -4  -6 67416.5 3308.84   1
  -2  -4  -7 113.327 310.290   1
  -2   4  -7 224.140 295.826   1
   2  -5  -8 6245.91 1169.04   1
   2   5  -8 4448.73 962.222   1
   2  -5  -7 4086.57 711.797   2
   2   5  -7 2825.20 590.037   2
   2   5  -6 715.476 343.319   2
   2  -5  -6 844.687 372.415   2
   2  -5  -5 23486.4 1626.86   2
   2   5  -5 21505.3 1563.28   2
   2   5  -5 22491.7 1270.68   3
   2  -5  -4 7258.53 855.499   2
   2   5  -4 7292.70 839.939   2
   2   5  -4 6879.14 629.287   3
   2   5  -3 18906.0 995.643   3
   2  -5  -3 19276.6 1310.53   2
   2   5  -3 17853.5 1276.73   2
   2   5  -2 27421.9 1204.40   3
   2  -5  -2 29565.4 1584.40   2
   2   5  -2 28853.8 1578.37   2
   2   5  -1 11540.9 723.440   3
   2  -5  -1 10368.8 852.282   2
   2   5  -1 11138.5 895.711   2
   2  -5  -1 9336.47 444.885   3
  -2   5   0 2220.14 413.441   1
   2   5   0 1607.69 335.752   2
   2  -5   0 2207.80 385.530   2
  -2  -5   0 2407.03 420.642   1
  -2  -5  -1 343784. 8722.85   1
  -2   5  -1 334606. 8837.65   1
   2  -5   1 358281. 8490.21   2
   2   5   1 343594. 8480.45   2
  -2  -5  -2 13508.5 1009.40   1
  -2   5  -2 11799.3 983.733   1
   2  -5   2 13980.0 792.172   2
   2   5   2 12491.7 796.645   2
  -2   5  -3 40725.8 2020.34   1
   2  -5   3 44310.8 1433.17   2
   2   5   3 41361.9 1475.10   2
  -2   5  -3 36966.2 1416.94   2
  -2  -5  -3 40486.4 1990.95   1
  -2   5  -4 10243.9 990.076   1
  -2  -5  -4 9931.94 1011.36   1
  -2  -5  -5 34298.8 2089.30   1
  -2   5  -5 33492.6 2026.28   1
  -2   5  -6 15415.8 1457.26   1
  -2  -5  -6 16511.1 1520.60   1
  -2  -5  -7 741.008 357.531   1
  -2   5  -7 920.942 396.433   1
   2  -6  -8 18523.7 2028.69   1
   2   6  -8 16148.7 1741.19   1
   2   6  -7 9944.86 1136.03   2
   2   6  -7 12069.3 1424.96   1
   2  -6  -7 12335.6 1298.96   2
   2   6  -6 301.608 342.494   2
   2  -6  -6 111.607 256.651   2
   2  -6  -5 27065.3 1761.69   2
   2   6  -5 24993.5 1671.37   2
   2   6  -5 24369.8 1360.93   3
   2  -6  -4 23036.6 1554.10   2
   2   6  -4 24976.5 1625.72   2
   2   6  -4 25961.6 1294.85   3
   2   6  -3 25442.2 1220.76   3
   2  -6  -3 24711.2 1512.51   2
   2   6  -3 24627.7 1544.87   2
   2  -6  -2 6270.15 703.358   2
   2   6  -2 6671.06 753.088   2
   2   6  -2 5620.01 521.100   3
   2   6  -1 7853.28 621.073   3
   2  -6  -1 9443.33 828.427   2
   2  -6  -1 8000.39 402.845   3
   2  -6   0 2374.62 389.098   2
  -2  -6   0 3013.70 432.321   1
  -2  -6  -1 7646.12 739.837   1
  -2   6  -1 7420.69 774.021   1
   2  -6   1 8467.68 704.531   2
  -2  -6  -2 25840.6 1427.28   1
  -2   6  -2 24058.8 1453.05   1
   2  -6   2 25814.4 1172.82   2
  -2   6  -3 10200.1 956.124   1
   2  -6   3 9725.78 601.180   2
   2   6   3 9554.49 630.121   2
  -2  -6  -3 9266.74 906.639   1
  -2   6  -4 26001.1 1643.62   1
  -2  -6  -4 25705.3 1662.40   1
  -2  -6  -5 4475.45 740.283   1
  -2   6  -5 4486.58 726.913   1
  -2  -6  -6 6634.83 959.843   1
  -2   6  -6 5700.16 900.520   1
  -2  -6  -7 117.950 303.833   1
  -2   6  -7 700.861 410.558   1
   2  -7  -8 2315.44 851.049   1
   2   7  -8 1310.58 567.467   1
   2  -7  -7 2993.96 663.779   2
   2   7  -7 3516.73 691.460   2
   2   7  -7 4107.49 857.053   1
   2   7  -6 7919.73 996.318   2
   2  -7  -6 7827.20 1009.29   2
   2  -7  -5 7958.71 944.217   2
   2   7  -5 8028.71 949.434   2
   2   7  -5 8744.15 817.624   3
   2  -7  -4 2788.75 543.401   2
   2   7  -4 3083.56 448.859   3
   2   7  -4 2596.58 525.815   2
   2   7  -3 91250.9 2920.50   3
   2  -7  -3 88572.6 3340.55   2
   2   7  -3 94440.7 3446.93   2
   2   7  -2 22197.0 1131.07   3
   2  -7  -2 24289.8 1449.32   2
   2  -7  -1 54477.9 1556.64   3
   2   7  -1 61256.8 2092.73   3
   2  -7  -1 63769.5 2403.43   2
   2   7   0 38174.2 1638.40   3
  -2  -7   0 40727.5 1757.89   1
   2  -7   0 42769.1 1822.54   2
  -2   7  -1 20890.6 1311.89   1
   2  -7   1 22489.7 1190.20   2
  -2  -7  -1 19093.1 1176.14   1
  -2   7  -2 18789.1 1270.14   1
  -2  -7  -2 15676.9 1100.81   1
   2  -7   2 17229.9 938.406   2
  -2   7  -3 23340.4 1490.91   1
   2  -7   3 25569.1 1087.90   2
  -2  -7  -3 23892.2 1494.20   1
  -2   7  -4 41837.4 2171.39   1
  -2  -7  -4 44893.5 2257.68   1
  -2  -7  -5 41901.1 2317.69   1
  -2   7  -5 38696.2 2210.97   1
  -2  -7  -6-55.7209 206.073   1
  -2   7  -6 545.200 346.199   1
  -2  -7  -7 5623.88 983.474   1
  -2   7  -7 6183.79 1003.79   1
   2  -8  -7 3604.16 711.073   2
   2   8  -7 2466.68 609.721   2
   2   8  -7 3598.72 831.521   1
   2   8  -6 9758.46 1106.61   2
   2  -8  -6 10588.2 1161.61   2
   2  -8  -5 49223.6 2499.21   2
   2   8  -5 51665.9 2581.40   2
   2   8  -5 50287.8 2192.58   3
   2  -8  -4 68778.6 2936.13   2
   2   8  -4 72897.0 3046.31   2
   2   8  -4 66631.6 2506.11   3
   2   8  -3 24309.9 1270.07   3
   2  -8  -3 23922.0 1526.16   2
   2   8  -3 23862.5 1543.47   2
   2   8  -2 26116.8 1278.42   3
   2  -8  -2 27240.9 1560.84   2
   2  -8  -1 281.859 243.239   2
   2  -8  -1 341.975 94.3912   3
   2   8  -1 342.403 218.482   3
   2   8   0 17751.2 1048.66   3
  -2  -8   0 16852.5 1044.50   1
   2  -8   0 17093.6 1106.42   2
  -2  -8  -1 25633.6 1379.20   1
  -2   8  -1 27061.0 1516.69   1
   2  -8   1 27843.1 1374.55   2
  -2  -8  -2 165754. 4885.46   1
  -2   8  -2 167894. 5062.58   1
   2  -8   2 168574. 4552.36   2
  -2   8  -3 291.115 261.817   1
   2  -8   3 211.985 183.105   2
  -2  -8  -3 163.984 197.466   1
  -2   8  -4 45278.1 2258.86   1
  -2  -8  -4 45627.5 2305.37   1
  -2  -8  -5 6691.03 915.396   1
  -2   8  -5 6050.30 843.624   1
  -2  -8  -6 1966.25 548.230   1
  -2   8  -6 755.640 396.393   1
  -2  -8  -7 9666.51 1250.52   1
  -2   8  -7 10027.4 1258.96   1
   2  -9  -7 12192.1 1318.74   2
   2   9  -7 12467.5 1281.60   2
   2   9  -7 10653.6 1359.74   1
   2  -9  -6 360.323 372.609   2
   2   9  -6 19.6923 225.795   3
   2   9  -6 121.839 270.506   2
   2  -9  -5 5436.83 800.281   2
   2   9  -5 2985.55 516.085   3
   2   9  -5 4952.96 764.982   2
   2  -9  -4 5832.97 784.538   2
   2   9  -4 5905.75 806.906   2
   2   9  -4 6067.90 670.484   3
   2   9  -3 14153.7 979.230   3
   2  -9  -3 16946.5 1258.86   2
   2   9  -2 23701.8 1259.68   3
   2  -9  -2 24109.5 1462.82   2
   2   9  -1 42994.0 1756.48   3
   2  -9  -1 37948.9 1211.71   3
   2  -9  -1 45054.2 1994.24   2
   2   9   0 30784.1 1491.04   3
  -2  -9   0 30771.6 1494.48   1
   2  -9   0 33730.9 1643.53   2
   2  -9   1 3304.13 471.839   2
  -2  -9  -1 2479.88 404.899   1
  -2   9  -1 3161.53 512.996   1
  -2  -9  -2 68185.0 2599.77   1
  -2   9  -2 65930.6 2733.90   1
   2  -9   2 69585.8 2343.80   2
  -2   9  -3 26575.0 1598.29   1
   2  -9   3 29680.7 1264.10   2
  -2  -9  -3 25449.8 1547.28   1
  -2   9  -4 9175.42 965.126   1
  -2  -9  -4 9870.32 1001.71   1
  -2   9  -5 8057.55 962.060   1
  -2  -9  -5 8442.22 1023.31   1
  -2  -9  -6 4207.70 796.458   1
  -2   9  -6 5770.52 880.230   1
  -2  -9  -7 2348.95 639.650   1
  -2   9  -7 3134.03 739.457   1
   2 -10  -7 3475.44 782.976   2
   2  10  -7 3100.94 693.038   2
   2  10  -7 2165.43 646.628   1
   2  10  -6 10250.3 1141.58   2
   2 -10  -6 12780.4 1286.47   2
   2  10  -6 10074.9 1015.27   3
   2 -10  -5 15897.8 1402.73   2
   2  10  -5 17666.8 1481.57   2
   2  10  -5 17561.1 1250.80   3
   2 -10  -4 49068.7 2426.00   2
   2  10  -4 47980.5 2444.08   2
   2  10  -4 46935.0 2095.98   3
   2  10  -3 15443.2 1038.51   3
   2 -10  -3 15683.3 1238.32   2
   2  10  -2 111318. 3529.79   3
   2 -10  -2 119757. 3950.79   2
   2 -10  -1 65151.7 1870.87   3
   2  10  -1 72417.1 2508.67   3
   2 -10  -1 73664.1 2761.09   2
   2  10   0 10066.0 821.622   3
  -2 -10   0 11345.6 825.208   1
   2 -10   0 10666.4 884.020   2
  -2 -10  -1 6359.91 645.619   1
  -2  10  -1 6515.27 761.875   1
   2 -10   1 8836.04 751.170   2
  -2 -10  -2 26922.7 1467.47   1
  -2  10  -2 24558.0 1517.34   1
   2 -10   2 26445.2 1293.64   2
  -2  10  -3 2368.69 508.487   1
  -2 -10  -3 2120.86 474.281   1
   2 -10   3 2514.86 369.921   2
  -2  10  -4 17319.8 1349.03   1
  -2 -10  -4 19925.2 1448.95   1
  -2  10  -5 16732.2 1400.83   1
  -2 -10  -5 14523.7 1340.80   1
  -2 -10  -6 2138.34 575.200   1
  -2  10  -6 2471.13 575.866   1
  -2 -10  -7 6684.53 1041.68   1
  -2  10  -7 8588.71 1168.17   1
   2  11  -7 11879.6 1297.58   2
   2  11  -7 11392.0 1398.15   1
   2 -11  -7 13715.1 1405.45   2
   2 -11  -6 2760.01 622.106   2
   2  11  -6 2930.73 598.811   3
   2  11  -6 1677.49 513.009   2
   2 -11  -5 74910.2 3347.44   2
   2  11  -5 84995.6 3567.88   2
   2  11  -5 78080.3 3063.83   3
   2 -11  -4 7593.13 900.770   2
   2  11  -4 7908.33 822.205   3
   2  11  -3 17725.0 1156.25   3
   2 -11  -3 18017.9 1348.17   2
   2  11  -2 7921.09 751.624   3
   2 -11  -2 7486.00 853.329   2
   2 -11  -1 23500.8 903.953   3
   2  11  -1 24311.2 1355.82   3
   2 -11  -1 26680.7 1543.78   2
   2  11   0 10223.7 849.594   3
  -2 -11   0 11637.9 841.935   1
   2 -11   0 11544.7 945.396   2
  -2 -11  -1 20184.6 1183.21   1
  -2  11  -1 18333.8 1266.01   1
   2 -11   1 18948.5 1172.01   2
  -2 -11  -2 14389.6 1050.86   1
  -2  11  -2 13263.3 1091.76   1
   2 -11   2 15499.1 975.215   2
  -2  11  -3 42401.9 2165.82   1
   2 -11   3 49862.6 1859.86   2
  -2 -11  -3 44328.9 2135.77   1
  -2  11  -4 18330.6 1405.31   1
  -2 -11  -4 20971.0 1488.49   1
  -2 -11  -5 2384.50 555.179   1
  -2  11  -5 1500.14 442.229   1
  -2 -11  -6 4476.19 816.888   1
  -2  11  -6 4179.31 772.305   1
  -2 -11  -7 15449.8 1630.70   1
  -2  11  -7 22723.4 1906.25   1
   2 -12  -7 12239.5 1358.61   2
   2  12  -7 11698.6 1349.68   1
   2  12  -7 14015.2 1426.87   2
   2  12  -6 18618.0 1631.54   1
   2 -12  -6 19212.6 1625.13   2
   2  12  -6 20232.7 1500.91   3
   2  12  -6 20254.6 1683.37   2
   2 -12  -5 85.3713 254.621   2
   2  12  -5 898.334 321.357   3
   2  12  -5 677.906 350.863   2
   2 -12  -4 269.906 281.318   2
   2  12  -4 517.664 296.442   3
   2 -12  -3 5183.56 740.206   2
   2  12  -3 4441.55 596.114   3
   2  12  -2 82497.3 2961.84   3
   2 -12  -2 86456.6 3265.84   2
   2  12  -1 13421.5 1006.13   3
   2 -12  -1 11609.1 612.970   3
   2 -12  -1 12195.0 1043.52   2
   2  12   0 23738.4 1377.43   3
  -2 -12   0 25537.5 1299.06   1
   2 -12   0 25979.7 1491.73   2
  -2 -12  -1 6233.73 624.587   1
   2  12   1 6372.59 715.338   3
   2 -12   1 6650.34 680.043   2
  -2  12  -1 4511.77 618.665   1
  -2 -12  -2 38898.4 1826.54   1
  -2  12  -2 38719.9 1985.57   1
   2 -12   2 39130.3 1729.88   2
  -2  12  -3 1220.78 411.576   1
  -2 -12  -3 1743.67 444.164   1
   2 -12   3 1675.09 350.275   2
  -2  12  -4 29943.0 1843.92   1
  -2 -12  -4 31404.0 1868.78   1
  -2 -12  -5 2486.66 570.133   1
  -2  12  -5 2140.23 527.973   1
  -2 -12  -6 1609.26 514.214   1
  -2  12  -6 1329.85 458.350   1
  -2 -12  -7 5188.11 958.472   1
  -2  12  -7 8326.20 1146.64   1
   2 -13  -7 12806.2 1385.00   2
   2  13  -7 11453.2 1297.83   2
   2  13  -7 12186.8 1343.85   1
   2 -13  -6 182.404 294.880   2
   2  13  -6 557.086 408.559   3
   2  13  -6 1342.16 482.150   2
   2  13  -6 1725.26 507.665   1
   2 -13  -5 10948.3 1156.85   2
   2  13  -5 11654.2 1233.72   2
   2  13  -5 10778.3 1023.50   3
   2 -13  -4 6221.98 854.607   2
   2  13  -4 5861.95 752.361   3
   2  13  -3 10867.5 950.721   3
   2 -13  -3 9860.72 1019.50   2
   2 -13  -2 758.787 313.635   2
   2  13  -2 1229.30 395.136   3
  -2  13   2 677.037 114.697   3
   2  13  -1 93602.1 3241.15   3
   2 -13  -1 98534.9 3476.50   2
  -2  13   1 99763.2 2691.75   3
   2  13   0 28854.1 1552.09   3
  -2 -13   0 26384.9 1359.01   1
   2 -13   0 30134.5 1611.64   2
  -2  13  -1 376.039 250.921   1
   2  13   1-357.006 299.007   3
  -2 -13  -1 127.170 127.885   1
   2 -13   1 313.549 202.506   2
  -2 -13  -2 8458.58 807.801   1
  -2  13  -2 8807.72 887.704   1
   2 -13   2 10148.4 826.405   2
  -2  13  -3 64539.0 2837.69   1
   2 -13   3 72807.1 2532.67   2
  -2 -13  -3 67662.3 2751.37   1
  -2  13  -4 659.792 354.250   1
  -2 -13  -4 507.035 343.080   1
  -2 -13  -5 1229.48 425.296   1
  -2  13  -5 1213.88 432.041   1
  -2 -13  -6 5381.19 886.833   1
  -2  13  -6 4366.15 783.752   1
  -2  13  -7 15852.6 1579.23   1
  -2 -13  -7 13549.8 1507.96   1
   2 -14  -7 3341.59 785.311   2
   2  14  -7 4267.97 857.414   2
   2  14  -6 58270.6 3015.70   1
   2 -14  -6 61896.9 3143.13   2
   2  14  -6 66714.4 3289.01   2
   2  14  -6 64445.6 2954.67   3
   2 -14  -5 1125.42 398.319   2
   2  14  -5 1498.46 444.340   3
   2 -14  -4 1063.07 365.823   2
   2  14  -4 1252.76 407.312   3
   2 -14  -3 63.8991 263.529   2
   2  14  -3 69.5582 241.382   3
   2  14  -2 67893.3 2679.27   3
   2 -14  -2 69442.5 2912.14   2
  -2  14   2 67995.6 1891.21   3
  -2  14   1 7480.05 558.989   3
   2  14  -1 8264.94 835.814   3
   2 -14  -1 7603.88 848.230   2
   2 -14   0 6143.87 720.700   2
  -2 -14   0 5519.55 579.009   1
   2  14   0 7041.78 741.640   3
  -2  14   0 7761.64 643.537   3
   2  14   1 3547.19 580.991   3
  -2 -14  -1 2983.33 455.180   1
   2 -14   1 3336.00 506.010   2
  -2  14  -1 3326.15 564.001   1
  -2 -14  -2 30360.1 1594.62   1
  -2  14  -2 31081.9 1755.81   1
   2 -14   2 34671.6 1661.59   2
  -2  14  -3 1531.46 421.694   1
  -2 -14  -3 1722.17 441.360   1
   2 -14   3 2196.13 459.423   2
  -2  14  -4 29880.1 1858.24   1
  -2 -14  -4 30784.9 1851.69   1
  -2  14  -5 2485.75 557.035   1
  -2 -14  -5 1482.07 510.832   1
  -2 -14  -6 1082.26 460.839   1
  -2  14  -6 1424.59 476.142   1
   2 -15  -7 11261.4 1320.43   2
   2  15  -7 13737.4 1482.04   2
   2 -15  -6 137.933 295.028   2
   2  15  -6 475.439 345.000   3
   2 -15  -5 527.625 251.029   2
   2  15  -5 207.414 290.833   3
   2 -15  -4 4098.68 721.112   2
   2  15  -4 4944.65 718.396   3
   2  15  -3 4280.38 608.003   3
   2 -15  -3 5935.57 834.027   2
   2 -15  -2 49.3924 263.221   2
  -2  15   2 124.979 106.259   3
   2  15  -2 647.064 362.445   3
   2  15  -1 148591. 4711.82   3
   2 -15  -1 145365. 4825.33   2
  -2  15   1 156825. 4075.86   3
  -2  15   0 180.889 251.548   3
  -2 -15   0 46.6913 110.704   1
   2  15   0 624.802 298.073   3
   2 -15   0 539.268 315.127   2
  -2  15  -1 46.1359 199.410   3
   2  15   1 278.606 311.043   3
  -2  15  -1-15.1995 184.369   1
  -2 -15  -1 266.623 158.423   1
   2 -15   1 20.5688 163.040   2
  -2  15  -2 708.651 349.119   1
   2 -15   2 76.5102 197.725   2
  -2 -15  -2 544.708 259.420   1
  -2  15  -3 119887. 4300.10   1
  -2 -15  -3 122145. 4135.89   1
  -2  15  -4 4739.47 723.943   1
  -2 -15  -4 3200.54 579.060   1
  -2  15  -5 1389.16 446.232   1
  -2 -15  -5 787.003 348.891   1
  -2 -15  -6 879.356 262.044   1
  -2  15  -6 1056.88 416.761   1
   2 -16  -7 294.571 334.792   2
   2  16  -7 24.0230 376.506   2
   2 -16  -6 44246.3 2626.00   2
   2  16  -6 51262.8 2885.47   2
   2  16  -6 49730.8 2641.43   3
   2  16  -5 11.2986 215.319   3
   2 -16  -5 437.967 342.376   2
   2  16  -4 20444.8 1474.28   3
   2 -16  -4 20331.1 1597.61   2
   2 -16  -3-97.5677 295.235   2
   2  16  -3-104.764 303.385   3
   2  16  -2 58684.5 2539.27   3
   2 -16  -2 57735.7 2675.57   2
  -2  16   2 57459.8 1794.21   3
   2  16  -1 18265.8 1305.54   3
   2 -16  -1 16384.9 1294.48   2
  -2  16   1 15772.8 892.242   3
   2  16   0 19744.3 1355.94   3
   2 -16   0 21710.1 1425.49   2
  -2  16   0 21871.0 1195.60   3
  -2  16  -1 748.473 294.416   3
   2  16   1 715.830 319.418   3
  -2 -16  -1 599.450 241.891   1
   2 -16   1 366.395 274.396   2
  -2 -16  -2 20394.1 1262.70   1
   2  16   2 23965.9 1588.85   3
  -2  16  -2 20886.8 1427.21   1
   2 -16   2 21988.2 1361.48   2
   2 -16   3 1532.96 441.125   2
  -2 -16  -3 946.185 350.441   1
  -2  16  -3 230.575 259.677   1
  -2  16  -4 32782.0 2007.77   1
  -2 -16  -4 33608.6 1951.51   1
  -2  16  -5 2825.11 595.690   1
  -2 -16  -5 2094.94 490.492   1
  -2 -16  -6 2131.08 571.398   1
  -2  16  -6 2713.81 611.154   1
   2  17  -7 7876.71 1133.90   2
   2 -17  -7 8858.96 1189.36   2
   2 -17  -6 151.224 360.128   2
   2  17  -6 290.232 385.078   3
   2  17  -6 447.167 419.201   2
   2 -17  -5 25477.3 1907.53   2
   2  17  -5 27276.0 1818.49   3
   2 -17  -4 9025.35 1061.67   2
   2  17  -4 10400.0 1066.51   3
   2  17  -3 11449.1 1071.56   3
   2 -17  -3 13127.8 1236.73   2
   2 -17  -2 1610.89 484.864   2
  -2  17   2 1377.87 250.889   3
   2  17  -2 1165.82 440.556   3
   2  17  -1 86737.7 3350.21   3
   2 -17  -1 87301.5 3450.60   2
  -2  17   1 92458.3 2805.00   3
  -2  17   0-56.4686 170.456   3
   2 -17   0-189.645 222.730   2
  -2 -17  -1 7727.04 715.792   1
   2  17   1 6538.92 800.256   3
   2 -17   1 7725.08 852.428   2
  -2  17  -1 7189.09 751.097   3
  -2 -17  -2 1388.14 324.155   1
  -2  17  -2 2031.27 513.997   3
   2  17   2 1180.42 432.158   3
  -2  17  -2 872.590 318.387   1
   2 -17   2 2015.80 436.021   2
  -2  17  -3 81616.8 3311.81   1
  -2 -17  -3 84434.5 3160.11   1
  -2  17  -4 1417.57 443.875   1
  -2 -17  -4 1186.67 404.867   1
  -2  17  -5 309.091 283.529   1
  -2 -17  -5-55.4463 210.747   1
  -2  17  -6 1070.29 429.693   1
  -2 -17  -6 835.417 389.092   1
   2 -18  -6 35638.1 2356.66   2
   2  18  -6 43923.5 2683.16   2
   2  18  -6 37916.7 2347.74   3
   2 -18  -5 1446.30 525.650   2
   2  18  -5 1217.68 448.201   3
   2 -18  -4 5569.88 841.437   2
   2  18  -4 4746.21 764.088   3
   2 -18  -3 4385.45 728.850   2
   2  18  -3 4110.41 703.270   3
   2  18  -2 60252.9 2676.92   3
   2 -18  -2 55696.3 2721.81   2
  -2  18   2 58686.3 1938.72   3
   2  18  -1 21623.7 1485.65   3
  -2  18   1 21015.6 1111.20   3
   2 -18  -1 20214.9 1508.91   2
   2  18   0 20826.0 1439.85   3
   2 -18   0 20615.3 1462.45   2
  -2  18   0 21319.3 1237.93   3
  -2  18  -1 5728.45 680.643   3
  -2 -18  -1 5027.80 563.071   1
   2  18   1 5234.87 736.500   3
   2 -18   1 5460.25 741.744   2
  -2 -18  -2 1662.56 355.926   1
  -2  18  -2 3028.66 533.692   3
  -2  18  -2 1412.39 401.851   1
   2  18   2 1736.62 497.466   3
   2 -18   2 1900.90 444.594   2
  -2  18  -3 845.752 330.857   1
  -2 -18  -3 532.945 275.435   1
  -2  18  -4 12586.1 1222.05   1
  -2 -18  -4 13511.1 1217.63   1
  -2  18  -5 243.878 239.636   1
  -2 -18  -5 540.214 305.663   1
  -2  18  -6 8348.45 1087.59   1
  -2 -18  -6 6853.39 999.069   1
   2  19  -6 851.173 490.026   3
   2 -19  -6 691.687 650.504   2
   2 -19  -5 11153.9 1252.50   2
   2  19  -5 11168.6 1186.27   3
   2  19  -4 104.614 269.709   3
   2 -19  -4-118.508 262.464   2
   2  19  -3 518.486 363.529   3
   2 -19  -3 289.337 313.923   2
   2  19  -2 3288.12 655.727   3
   2 -19  -2 2636.16 644.252   2
   2  19  -1 54560.9 2550.66   3
   2 -19  -1 48257.1 2503.37   2
  -2  19   1 55891.3 2045.04   3
  -2  19   0 2026.40 404.595   3
   2  19   0 2027.55 537.496   3
   2 -19   0 1829.11 497.106   2
  -2  19  -1 6629.90 752.515   3
  -2 -19  -1 6683.04 639.599   1
   2  19   1 5966.63 806.207   3
   2 -19   1 7350.44 850.917   2
  -2 -19  -2 12790.2 960.876   1
   2  19   2 13869.6 1274.62   3
  -2  19  -2 11916.6 1071.23   1
   2 -19   2 14609.6 1184.48   2
  -2  19  -2 14042.6 1196.64   3
  -2 -19  -3 50012.4 2283.05   1
   2  19   3 54040.5 2788.30   3
  -2  19  -3 51669.8 2486.81   1
  -2 -19  -4 657.438 266.808   1
  -2  19  -4 406.744 317.285   1
  -2  19  -5 421.930 303.928   1
  -2 -19  -5 189.368 258.769   1
  -2  19  -6 8378.53 1103.25   1
  -2 -19  -6 5227.29 873.187   1
   2 -20  -6 37118.3 2436.08   2
   2  20  -6 40491.4 2489.30   3
   2  20  -5 1631.01 489.136   3
   2 -20  -5 1112.07 455.573   2
   2  20  -4 5755.41 861.448   3
   2 -20  -4 6915.74 963.274   2
   2  20  -3 3355.47 642.332   3
   2 -20  -3 4058.86 750.805   2
   2  20  -2 73819.6 3150.33   3
   2 -20  -2 73480.1 3270.68   2
   2  20  -1 8255.27 957.889   3
  -2  20   1 6490.88 629.390   3
   2 -20  -1 6515.56 915.112   2
   2  20   0 41899.9 2231.46   3
  -2  20   0 45661.0 1988.02   3
   2 -20   0 41340.3 2268.73   2
   2  20   1 15180.7 1292.11   3
  -2 -20  -1 16061.6 1016.54   1
  -2  20  -1 16332.3 1212.70   3
   2 -20   1 16247.8 1308.30   2
  -2 -20  -2 23239.5 1335.79   1
   2  20   2 22830.4 1675.85   3
  -2  20  -2 23778.1 1547.20   1
   2 -20   2 25412.7 1634.10   2
  -2  20  -2 28238.8 1727.01   3
  -2  20  -3 2184.72 484.584   1
   2  20   3 2052.06 660.801   3
  -2 -20  -3 2352.36 458.007   1
  -2  20  -3 2580.36 614.455   3
  -2  20  -4 16856.2 1411.65   1
  -2 -20  -4 13185.7 1207.09   1
  -2  20  -5 16381.2 1476.66   1
  -2 -20  -5 15397.2 1404.89   1
  -2  20  -6 7973.18 1088.88   1
  -2 -20  -6 6405.01 982.297   1
   2  21  -6 2502.66 671.530   3
   2 -21  -6 3344.47 730.550   2
   2  21  -5 11012.6 1226.25   3
   2 -21  -5 8161.54 1100.34   2
   2  21  -4 657.380 304.440   3
   2 -21  -4 849.958 464.013   2
   2  21  -3 17793.7 1486.25   3
   2 -21  -3 16144.1 1442.57   2
   2  21  -2 756.259 409.205   3
   2 -21  -2 1021.22 550.374   2
   2  21  -1 38968.5 2177.61   3
   2 -21  -1 36889.5 2194.96   2
  -2  21   1 39212.1 1732.98   3
   2  21   0 60117.1 2789.03   3
  -2  21   0 60806.4 2440.16   3
   2 -21   0 58658.2 2829.56   2
  -2  21  -1 5300.31 691.722   3
   2  21   1 5523.02 817.337   3
   2 -21   1 5512.31 781.223   2
  -2 -21  -2 13704.4 995.907   1
   2  21   2 13765.0 1300.39   3
  -2  21  -2 13563.6 1140.25   1
   2 -21   2 15549.4 1303.34   2
  -2  21  -2 15363.6 1276.28   3
  -2 -21  -3 15925.5 1183.62   1
   2  21   3 18319.9 1583.03   3
  -2  21  -3 15987.5 1315.27   1
  -2  21  -3 19032.2 1545.61   3
   2  21   4 5760.81 984.441   3
  -2 -21  -4 6431.38 814.389   1
  -2  21  -4 4907.61 768.134   1
  -2 -21  -5 786.818 367.108   1
  -2  21  -5 1094.89 404.172   1
   2  22  -6 11998.7 1371.04   3
   2 -22  -6 13569.4 1445.54   2
   2  22  -5 2009.81 626.636   3
   2 -22  -5 1108.86 475.283   2
   2  22  -4 892.508 428.634   3
   2 -22  -4 1152.51 498.860   2
   2  22  -3 3916.41 757.929   3
   2 -22  -3 3073.09 767.471   2
   2  22  -2 33690.2 2068.19   3
   2 -22  -2 31300.7 2071.41   2
   2  22  -1 9231.53 1069.78   3
   2 -22  -1 7599.89 1028.01   2
  -2  22   1 10041.1 827.275   3
   2  22   0 8322.60 991.645   3
   2 -22   0 7876.12 1018.15   2
  -2  22   0 8757.93 841.279   3
   2  22   1 21825.9 1628.62   3
   2 -22   1 23064.8 1629.92   2
  -2  22  -1 20323.8 1431.79   3
   2  22   2 26289.7 1867.25   3
   2 -22   2 26064.2 1740.59   2
  -2  22  -2 27642.6 1779.61   3
   2  22   3 1034.03 492.759   3
  -2  22  -3 444.027 253.285   1
   2  22   4 15590.6 1572.73   3
  -2  22  -4 14133.9 1302.02   1
  -2 -22  -4 14066.4 1221.34   1
   2  22   5 3945.10 864.797   3
  -2 -22  -5 4030.87 701.684   1
  -2  22  -5 4405.42 761.895   1
   2  23  -6 112.439 332.149   3
   2 -23  -6 479.895 497.000   2
   2  23  -5 10355.2 1251.54   3
   2 -23  -5 7724.37 1122.28   2
   2  23  -4 1084.19 541.620   3
   2 -23  -4 899.409 494.788   2
   2  23  -3 19924.4 1641.66   3
   2 -23  -3 17177.5 1575.32   2
   2  23  -2 25074.1 1789.46   3
   2 -23  -2 22001.4 1760.78   2
   2  23  -1 35988.6 2168.55   3
   2 -23  -1 35773.3 2234.70   2
  -2  23   1 36311.3 1735.90   3
  -2  23   0 386.908 218.143   3
   2  23   0 711.244 398.783   3
   2 -23   0 496.806 305.599   2
   2  23   1 13214.2 1272.00   3
   2 -23   1 13466.1 1268.73   2
  -2  23  -1 13495.1 1153.38   3
   2  23   2 19896.3 1655.68   3
   2 -23   2 19916.3 1531.26   2
  -2  23  -2 18936.3 1505.94   3
   2  23   3 28642.7 2067.75   3
  -2  23  -3 24403.5 1645.66   1
  -2  23  -3 27082.4 1918.89   3
   2  23   4 23540.2 1958.09   3
  -2  23  -4 20166.1 1583.70   1
   2  23   5 7297.65 1147.23   3
   2  24  -5 12236.2 1383.82   3
   2 -24  -5 9227.75 1232.11   2
   2 -24  -4 18830.0 1700.99   2
   2  24  -4 17889.3 1635.32   3
   2  24  -3 10556.8 1226.63   3
   2 -24  -3 9607.99 1235.81   2
   2  24  -2 21190.7 1681.43   3
   2 -24  -2 19546.7 1658.02   2
   2  24  -1 11766.1 1236.51   3
   2 -24  -1 11645.6 1267.36   2
  -2  24   1 11915.9 959.616   3
  -2  24   0 3061.45 551.494   3
   2  24   0 1486.87 433.058   3
   2 -24   0 2003.53 518.510   2
  -2  24  -1 1666.33 482.958   3
   2  24   1 1682.04 556.223   3
   2 -24   1 1595.06 560.007   2
   2  24   2 18122.0 1586.21   3
  -2  24  -2 20827.7 1573.58   3
  -2  24  -3 1332.07 495.142   3
  -2  24  -3 1362.28 400.690   1
   2  24   3 1025.04 456.020   3
   2  24   4 17963.6 1782.36   3
   2  24   5 2198.64 674.666   3
   2  25  -5 4547.14 896.791   3
   2 -25  -5 6308.54 1037.74   2
   2  25  -4 3246.55 722.836   3
   2 -25  -4 2715.90 740.763   2
   2  25  -3 5418.42 875.782   3
   2 -25  -3 4379.75 840.203   2
   2  25  -2 3845.65 770.253   3
   2 -25  -2 3002.42 730.439   2
   2  25  -1 7750.22 1024.01   3
   2 -25  -1 9286.91 1143.33   2
  -2  25   0 5522.83 704.932   3
   2  25   0 4726.91 807.131   3
   2 -25   0 5020.96 818.893   2
   2  25   1 26244.2 1896.55   3
   2 -25   1 26947.0 1898.17   2
  -2  25  -1 27663.9 1752.87   3
   2  25   2 10509.9 1251.77   3
  -2  25  -2 10982.6 1161.98   3
   2  25   3 13789.2 1473.84   3
  -2  25  -3 13897.6 1409.69   3
   2  25   4 10710.7 1355.74   3
  -2  25  -4 11298.3 1348.97   3
   2  25   5 9850.20 1360.48   3
   2  26  -5 8466.74 1173.06   3
   2 -26  -5 7826.49 1211.61   2
   2 -26  -4 22845.5 1950.59   2
   2  26  -4 23835.6 1956.53   3
   2  26  -3 9679.38 1201.75   3
   2 -26  -3 9845.69 1255.56   2
   2  26  -2 2126.14 608.990   3
   2 -26  -2 252.258 332.186   2
   2  26  -1 1786.79 593.518   3
   2 -26  -1 1630.93 571.832   2
   2  26   0 12723.7 1340.12   3
   2 -26   0 12640.0 1319.84   2
  -2  26   0 13863.0 1156.61   3
  -2  26  -1 3762.76 686.060   3
   2  26   1 4322.51 841.343   3
   2 -26   1 3724.94 762.244   2
   2  26   2 34711.2 2304.28   3
  -2  26  -2 30597.9 2022.49   3
  -2  26  -3 252.816 461.900   3
   2  26   3 121.100 365.252   3
   2  26   4 10525.3 1345.72   3
  -2  26  -4 5172.74 905.218   3
   2  27  -5 12142.2 1437.55   3
   2 -27  -5 10223.7 1381.52   2
   2  27  -4 532.255 423.177   3
   2 -27  -4 913.065 568.797   2
   2  27  -3 12648.8 1428.12   3
   2 -27  -3 13514.9 1479.92   2
   2  27  -2 5854.75 960.481   3
   2 -27  -2 6479.32 1032.77   2
   2  27  -1 5123.18 887.828   3
   2 -27  -1 4521.23 825.171   2
   2  27   0 18772.5 1636.14   3
   2 -27   0 18380.5 1669.16   2
  -2  27   0 18070.9 1373.44   3
   2  27   1 47986.5 2735.59   3
   2 -27   1 44115.8 2623.24   2
  -2  27  -1 50191.4 2514.06   3
   2  27   2 10841.0 1305.58   3
  -2  27  -2 13809.7 1346.84   3
  -2  27  -3 5963.47 938.146   3
   2  27   3 6468.15 1047.41   3
  -2  27  -4 4489.24 860.332   3
   2  27   4 5188.76 1000.11   3
   2 -28  -4 27524.7 2203.50   2
   2  28  -4 26628.8 2158.16   3
   2  28  -3 9531.22 1240.85   3
   2 -28  -3 10191.4 1311.81   2
   2  28  -2 2990.05 732.375   3
   2 -28  -2 2468.34 716.169   2
   2  28  -1 4602.59 840.816   3
   2 -28  -1 3116.30 758.818   2
  -2  28   0 5841.64 780.993   3
   2  28   0 7386.42 1083.00   3
   2 -28   0 5046.36 899.315   2
  -2  28  -1 222.204 360.684   3
   2  28   1 166.481 311.155   3
   2 -28   1 287.411 410.065   2
  -2  28  -2 10269.0 1189.64   3
   2  28   2 10044.3 1289.96   3
  -2  28  -3 415.307 368.904   3
   2  28   3-18.8337 337.060   3
  -2  28  -4 8533.11 1209.49   3
   2  28   4 8058.09 1234.30   3
   2  29  -4 3803.78 899.265   3
   2 -29  -4 1169.08 637.788   2
   2  29  -3 19728.3 1831.42   3
   2 -29  -3 17541.6 1767.18   2
   2  29  -2 11.5345 321.060   3
   2 -29  -2 580.081 450.126   2
   2  29  -1 2477.16 672.159   3
   2 -29  -1 2154.69 640.811   2
  -2  29   0 9814.92 1041.65   3
   2  29   0 8330.95 1124.37   3
   2 -29   0 10939.8 1316.92   2
   2  29   1 34866.7 2373.24   3
  -2  29  -1 34714.1 2136.45   3
  -2  29  -2 3476.48 736.491   3
   2  29   2 4497.17 960.751   3
  -2  29  -3 1951.35 629.508   3
   2  29   3 1481.42 612.290   3
   2  30  -3 9663.00 1313.24   3
   2 -30  -3 7935.18 1227.40   2
   2  30  -2 2011.18 591.902   3
   2 -30  -2 1598.47 680.989   2
   2  30  -1-123.121 336.500   3
   2 -30  -1 202.033 364.009   2
   2  30   0 18925.2 1729.95   3
   2 -30   0 16690.9 1667.35   2
  -2  30  -1 3892.42 721.603   3
   2  30   1 4692.60 947.074   3
  -2  30  -2 11677.8 1288.19   3
   2  30   2 11611.8 1396.97   3
  -2  30  -3 299.093 411.739   3
   2  30   3 555.658 472.275   3
   2  31  -3 23770.3 2088.18   3
   2 -31  -3 22529.8 2068.24   2
   2  31  -2 1496.76 592.784   3
   2 -31  -2 2147.92 657.172   2
   2  31  -1 234.650 277.475   3
   2 -31  -1 192.923 278.212   2
   2  31   0 1971.16 672.919   3
   2 -31   0 1474.92 572.969   2
  -2  31  -1 7999.90 1036.69   3
   2  31   1 11357.0 1386.67   3
  -2  31  -2-176.240 301.634   3
   2  31   2 278.890 365.748   3
   2  32  -2 2488.73 703.329   3
   2 -32  -2 2190.89 763.965   2
   2  32  -1 608.393 433.270   3
   2 -32  -1 142.327 404.398   2
   2  32   0 46214.7 2881.29   3
   2 -32   0 43335.8 2840.04   2
  -2  32  -1 2414.55 615.692   3
   2  32   1 1728.63 655.973   3
  -2  32  -2 7741.90 1077.64   3
   2  32   2 6483.32 1112.07   3
   2  33  -2 147.927 340.831   3
   2  33  -1 426.604 532.366   3
   2 -33  -1 1371.31 589.622   2
   2  33   0 1307.24 791.079   3
   2  33   1 48281.4 3067.59   3
   3   0  -7 7716.39 1119.07   2
   3   0  -6-174.100 352.006   2
   3   0  -5 41266.5 2476.11   2
   3   0  -4-423.816 386.600   2
   3   0  -3 978.851 353.664   2
   3   0  -2-75.5522 269.212   2
   3   0  -1 64681.0 2199.06   3
   3   0  -1 69948.1 2976.69   2
   3   0   0 6.22446 273.017   2
  -3   0  -1 533.593 288.477   1
   3   0   1 1107.50 336.806   2
   3   0   2 49.0355 166.978   2
  -3   0  -2 453.028 323.036   1
  -3   0  -3 38964.5 2287.91   1
  -3   0  -4 699.618 424.440   1
  -3   0  -5 4017.29 780.037   1
  -3   0  -6-561.826 371.805   1
   3  -1  -7-1639.46 591.263   2
   3   1  -7-404.119 458.407   2
   3  -1  -6 33525.7 2275.18   2
   3   1  -6 31063.4 2191.98   2
   3  -1  -5 419.996 368.578   2
   3   1  -5 464.393 315.184   2
   3  -1  -4-255.977 354.109   2
   3   1  -4 82.3888 269.708   2
   3  -1  -3-301.542 365.065   2
   3   1  -3 49.3663 302.622   2
   3  -1  -2 52162.8 2565.99   2
   3   1  -2 48292.4 2469.69   2
   3  -1  -1 1660.85 451.831   2
   3   1  -1 2549.30 554.212   2
   3   1  -1 2206.19 351.709   3
   3  -1  -1 1991.98 307.642   3
   3  -1   0 33310.3 1861.43   2
   3   1   0 32782.3 1853.66   2
  -3   1  -1-102.918 226.568   1
   3  -1   1-91.9729 204.929   2
  -3  -1  -1 53.9807 210.543   1
  -3   1  -2 2015.95 510.471   1
   3  -1   2 1648.51 353.795   2
   3   1   2 1697.01 364.323   2
  -3  -1  -2 1520.62 446.221   1
  -3  -1  -3 3182.17 684.251   1
  -3   1  -3 3169.96 708.617   1
  -3  -1  -4 41400.8 2439.35   1
  -3   1  -4 37096.9 2341.57   1
  -3  -1  -5 691.844 306.909   1
  -3   1  -5 629.876 333.179   1
  -3  -1  -6-481.274 370.444   1
  -3   1  -6 659.940 392.814   1
   3  -2  -7 1679.46 543.063   2
   3   2  -7 3269.51 729.825   2
   3  -2  -6 982.571 434.857   2
   3   2  -6 1590.09 535.818   2
   3  -2  -5 12596.9 1331.88   2
   3   2  -5 15928.2 1498.82   2
   3  -2  -4 1858.72 555.299   2
   3   2  -4 2441.84 599.827   2
   3  -2  -3 69.7253 291.908   2
   3   2  -3 44.3962 245.041   2
   3   2  -2 12606.6 751.238   3
   3  -2  -2 15792.9 1337.50   2
   3   2  -2 14361.5 1263.56   2
   3   2  -1 84188.8 2702.23   3
   3  -2  -1 78502.1 2485.80   3
   3  -2  -1 89603.6 3433.65   2
   3   2  -1 90199.7 3429.53   2
   3  -2   0 1345.62 359.663   2
   3   2   0 1087.83 387.549   2
   3  -2   1 349.640 212.839   2
  -3   2  -1-98.4510 236.901   1
   3   2   1 397.383 249.275   2
  -3  -2  -1 33.4461 201.753   1
  -3   2  -2-64.9951 226.618   1
   3  -2   2-147.179 172.471   2
   3   2   2-153.231 235.916   2
  -3  -2  -2-249.534 237.752   1
  -3  -2  -3 36635.7 2194.30   1
  -3   2  -3 36402.4 2215.24   1
  -3  -2  -4 7571.13 1034.77   1
  -3   2  -4 7141.53 1004.86   1
  -3  -2  -5 278.864 310.590   1
  -3   2  -5 763.363 391.935   1
  -3  -2  -6 2980.79 773.833   1
  -3   2  -6 2833.42 714.497   1
   3  -3  -7-740.622 549.262   2
   3   3  -7-243.629 578.877   2
   3  -3  -6 47009.3 2743.43   2
   3   3  -6 47163.0 2799.34   2
   3  -3  -5 1432.10 446.590   2
   3   3  -5 976.107 402.447   2
   3  -3  -4-29.3064 258.636   2
   3   3  -4-546.559 365.890   2
   3  -3  -3 3119.14 614.633   2
   3   3  -3 3398.85 645.934   2
   3   3  -2 35354.1 1448.30   3
   3  -3  -2 38851.6 2160.31   2
   3   3  -2 40000.7 2201.34   2
   3  -3  -1 1110.94 446.628   2
   3   3  -1 602.006 350.801   2
   3   3  -1 1418.74 319.717   3
   3  -3   0 71233.7 2937.15   2
   3   3   0 69359.1 2891.55   2
   3  -3   1 118.976 186.584   2
   3   3   1 247.035 184.247   2
  -3   3  -1 581.669 367.948   1
  -3  -3  -1 329.679 247.554   1
   3  -3   2 1207.85 332.857   2
  -3   3  -2 1039.98 437.658   1
   3   3   2 1229.95 350.803   2
  -3  -3  -2 971.045 401.646   1
  -3  -3  -3 1475.17 522.786   1
  -3   3  -3 1715.03 554.327   1
  -3  -3  -4 39498.7 2384.76   1
  -3   3  -4 38571.8 2374.23   1
  -3  -3  -5 1926.13 572.082   1
  -3   3  -5 2653.77 645.729   1
  -3   3  -6 5915.97 1036.64   1
  -3  -3  -6 9679.13 1294.32   1
   3  -4  -7-410.778 609.736   2
   3   4  -7-914.442 500.643   2
   3  -4  -6 1060.63 351.136   2
   3   4  -6 3002.09 818.155   2
   3  -4  -5 20109.5 1673.59   2
   3   4  -5 18450.3 1640.29   2
   3  -4  -4-207.512 353.411   2
   3   4  -4-356.947 440.786   2
   3  -4  -3 47.7011 268.780   2
   3   4  -3-201.055 381.368   2
   3   4  -2 9255.98 693.264   3
   3  -4  -2 10003.4 1063.02   2
   3   4  -2 10321.6 1067.30   2
   3   4  -1 66692.0 2419.46   3
   3  -4  -1 71927.2 3012.89   2
   3   4  -1 67974.7 2956.13   2
   3  -4   0 12733.2 1104.95   2
   3   4   0 11400.8 1062.22   2
   3  -4   1 3953.76 573.253   2
   3   4   1 4366.23 622.906   2
  -3   4  -1 3556.59 632.505   1
  -3  -4  -1 3715.37 638.870   1
  -3  -4  -2 18379.9 1477.64   1
  -3   4  -2 19834.1 1569.08   1
   3  -4   2 21762.5 1273.91   2
   3   4   2 21997.1 1340.45   2
  -3  -4  -3 60699.6 2950.63   1
  -3   4  -3 58934.7 2918.31   1
  -3  -4  -4 4321.78 760.796   1
  -3   4  -4 4696.05 825.521   1
  -3   4  -5 9807.22 1205.87   1
  -3  -4  -5 7212.19 1035.37   1
  -3   4  -6-522.006 375.466   1
  -3  -4  -6 143.983 311.466   1
   3  -5  -7 4612.52 874.803   2
   3   5  -7 4141.63 838.375   2
   3  -5  -6 4510.02 764.460   2
   3   5  -6 5613.16 909.463   2
   3  -5  -5 1456.34 410.273   2
   3   5  -5 764.030 404.626   2
   3  -5  -4-173.399 400.029   2
   3   5  -4-295.584 336.046   2
   3  -5  -3 5069.56 779.581   2
   3   5  -3 5323.59 826.662   2
   3   5  -2 26184.0 1280.22   3
   3  -5  -2 25107.2 1712.74   2
   3   5  -2 28432.6 1842.36   2
   3   5  -1 7234.74 692.827   3
   3  -5  -1 6920.30 864.810   2
   3   5  -1 6589.67 840.058   2
   3  -5   0 26281.3 1642.89   2
   3   5   0 27027.5 1652.73   2
   3  -5   1 5696.87 693.329   2
   3   5   1 6392.63 752.000   2
  -3  -5  -1 5597.95 786.482   1
  -3   5  -1 5323.74 792.803   1
  -3   5  -2 8144.72 1007.52   1
   3   5   2 6934.34 734.472   2
   3  -5   2 6739.07 700.874   2
  -3  -5  -2 6190.46 843.761   1
  -3  -5  -3 805.064 485.330   1
  -3   5  -3 222.375 300.285   1
  -3  -5  -4 16586.2 1495.58   1
  -3   5  -4 16687.6 1522.45   1
  -3  -5  -5 23534.3 1915.53   1
  -3   5  -5 22150.8 1826.89   1
  -3   5  -6 609.931 363.166   1
  -3  -5  -6 439.014 356.124   1
   3  -6  -7 1631.14 723.952   2
   3   6  -7 1100.59 524.531   2
   3  -6  -6-470.896 538.128   2
   3   6  -6-165.475 372.181   2
   3  -6  -5 13764.2 1404.01   2
   3   6  -5 15031.4 1493.05   2
   3  -6  -4 3344.70 713.069   2
   3   6  -4 5717.22 917.124   2
   3  -6  -3 6864.50 905.156   2
   3   6  -3 8316.26 993.975   2
   3   6  -2 15098.4 979.924   3
   3  -6  -2 17120.2 1384.82   2
   3   6  -2 16240.4 1381.77   2
   3   6  -1 75420.3 2740.27   3
   3  -6  -1 78080.5 3249.79   2
   3   6  -1 83771.2 3348.46   2
   3   6   0 23052.3 1376.36   3
   3  -6   0 21720.2 1494.65   2
   3   6   0 23869.2 1556.21   2
  -3  -6  -1 34467.0 2030.15   1
  -3   6  -1 34309.3 2103.36   1
   3  -6   1 41084.8 1978.60   2
   3   6   1 38607.6 1957.59   2
  -3   6  -2 6878.32 951.675   1
   3  -6   2 7182.90 720.954   2
   3   6   2 8008.04 783.035   2
  -3  -6  -2 6573.63 877.786   1
  -3  -6  -3 44966.6 2466.53   1
  -3   6  -3 45101.8 2524.95   1
  -3  -6  -4 4492.81 799.624   1
  -3   6  -4 4771.86 830.595   1
  -3   6  -5 7295.18 1074.92   1
  -3  -6  -5 9402.33 1201.60   1
  -3   6  -6 3534.77 742.994   1
  -3  -6  -6 3739.31 805.659   1
   3  -7  -6 2585.86 584.034   2
   3   7  -6 3861.50 795.867   2
   3  -7  -5 29.8437 360.206   2
   3   7  -5-311.433 455.828   2
   3  -7  -4 36177.3 2264.85   2
   3   7  -4 37266.9 2349.85   2
   3  -7  -3 5527.28 834.336   2
   3   7  -3 6664.90 939.192   2
   3   7  -2 6976.20 672.052   3
   3  -7  -2 9142.89 1029.07   2
   3   7  -2 9288.58 1032.49   2
   3  -7  -1 3347.44 611.703   2
   3   7  -1 4072.15 681.234   2
   3   7  -1 3516.60 507.823   3
   3  -7   0 244.527 279.726   2
   3   7   0-38.0290 286.359   2
   3   7   0 341.806 221.140   3
   3  -7   1 4511.61 642.446   2
   3   7   1 4181.23 657.982   2
  -3   7  -1 4397.02 735.237   1
  -3  -7  -1 5176.88 751.498   1
  -3  -7  -2 44505.4 2350.10   1
  -3   7  -2 37955.2 2288.12   1
   3  -7   2 42275.8 1934.16   2
   3   7   2 44431.2 2026.48   2
  -3  -7  -3 12143.3 1226.25   1
  -3   7  -3 11348.8 1220.53   1
  -3  -7  -4 29341.4 2042.32   1
  -3   7  -4 29609.6 2075.32   1
  -3  -7  -5 13080.7 1420.93   1
  -3   7  -5 11624.3 1336.08   1
  -3   7  -6 464.428 392.338   1
  -3  -7  -6 571.394 390.729   1
   3  -8  -6 1016.25 446.689   2
   3   8  -6 890.512 495.440   2
   3  -8  -5 774.857 376.415   2
   3   8  -5 694.818 365.515   2
   3  -8  -4 39087.0 2355.10   2
   3   8  -4 36754.9 2366.80   2
   3   8  -3 17355.1 1086.40   3
   3  -8  -3 16503.7 1430.97   2
   3   8  -3 15106.3 1428.21   2
   3  -8  -2 2774.92 553.099   2
   3   8  -2 1663.47 373.192   3
   3   8  -2 2661.94 596.957   2
   3   8  -1 18426.6 1197.48   3
   3  -8  -1 18973.7 1437.00   2
   3   8  -1 18205.8 1445.82   2
   3   8   0 29264.4 1614.09   3
   3  -8   0 30201.3 1789.32   2
   3   8   0 30932.8 1830.30   2
  -3  -8  -1 9254.10 1008.27   1
  -3   8  -1 8982.39 1051.67   1
   3  -8   1 9982.30 961.785   2
   3   8   1 10537.7 1002.83   2
  -3  -8  -2 26297.6 1777.83   1
  -3   8  -2 25876.7 1851.50   1
   3  -8   2 29538.4 1567.34   2
   3   8   2 29094.9 1616.62   2
  -3  -8  -3 11977.9 1219.21   1
  -3   8  -3 13402.9 1315.92   1
  -3  -8  -4 51.7370 265.829   1
  -3   8  -4 922.119 441.723   1
  -3   8  -5 4222.60 848.763   1
  -3  -8  -5 4781.72 906.755   1
  -3   8  -6 500.623 347.213   1
  -3  -8  -6 874.009 427.557   1
   3  -9  -6 2469.20 676.041   2
   3   9  -6 2533.69 763.314   2
   3  -9  -5 19398.5 1706.06   2
   3   9  -5 19537.0 1742.21   2
   3  -9  -4 45219.7 2553.33   2
   3   9  -4 42868.7 2607.90   2
   3   9  -3 11098.1 888.098   3
   3  -9  -3 11087.0 1182.62   2
   3   9  -3 12103.3 1297.51   2
   3   9  -2 15123.7 1066.18   3
   3  -9  -2 15308.2 1348.18   2
   3   9  -2 16867.9 1460.33   2
   3  -9  -1 201.114 293.429   2
   3   9  -1-346.143 279.968   3
   3   9  -1-194.954 298.917   2
   3   9   0 18762.1 1285.19   3
   3  -9   0 20213.4 1461.65   2
   3   9   0 19156.7 1430.58   2
  -3  -9  -1 22511.1 1590.43   1
  -3   9  -1 23457.8 1706.31   1
   3  -9   1 25156.0 1563.13   2
   3   9   1 24330.2 1558.28   2
  -3  -9  -2 56706.2 2734.59   1
  -3   9  -2 52080.1 2777.31   1
   3  -9   2 57513.2 2376.06   2
  -3  -9  -3 2484.03 598.060   1
  -3   9  -3 2555.59 583.802   1
  -3  -9  -4 8659.39 1084.10   1
  -3   9  -4 8617.60 1099.17   1
  -3   9  -5 5285.33 896.260   1
  -3  -9  -5 5971.83 989.191   1
  -3   9  -6 3994.45 828.757   1
  -3  -9  -6 3551.92 803.594   1
   3 -10  -6 2160.93 614.135   2
   3  10  -6 920.814 437.540   2
   3 -10  -5 20186.2 1748.42   2
   3  10  -5 23913.7 1973.24   2
   3 -10  -4 3448.03 726.915   2
   3  10  -4 4969.92 886.782   2
   3  10  -3 21989.9 1326.19   3
   3 -10  -3 22620.8 1726.89   2
   3  10  -3 26943.0 1944.97   2
   3  10  -2 20301.5 1295.10   3
   3 -10  -2 23178.3 1688.64   2
   3  10  -2 24176.2 1770.53   2
   3 -10  -1 227.089 324.401   2
   3  10  -1 386.281 316.155   3
   3  10  -1 214.268 287.845   2
   3  10   0 17327.1 1266.83   3
   3 -10   0 20007.2 1470.77   2
   3  10   0 21451.3 1509.36   2
  -3 -10  -1 9322.81 1003.41   1
  -3  10  -1 9163.38 1072.19   1
   3 -10   1 9333.32 929.145   2
   3  10   1 10822.8 1017.88   2
  -3 -10  -2 18342.9 1458.38   1
  -3  10  -2 20769.6 1635.32   1
   3 -10   2 19908.5 1280.70   2
   3  10   2 20347.4 1358.42   2
  -3  10  -3 4572.65 806.630   1
  -3 -10  -3 4692.07 779.202   1
  -3 -10  -4 3468.53 688.910   1
  -3  10  -4 3428.03 703.894   1
  -3 -10  -5 16142.8 1599.55   1
  -3  10  -5 16330.5 1601.51   1
   3 -11  -6-303.552 343.144   2
   3  11  -6-264.767 383.795   2
   3 -11  -5 14610.7 1491.13   2
   3  11  -5 14506.6 1573.49   2
   3 -11  -4 24263.1 1846.78   2
   3  11  -4 22225.0 1880.63   2
   3  11  -3 8066.19 804.056   3
   3 -11  -3 7373.82 980.393   2
   3  11  -3 5874.11 915.317   2
   3  11  -2 15512.0 1127.15   3
   3 -11  -2 14450.0 1358.92   2
   3  11  -2 13111.5 1321.92   2
   3 -11  -1 147.523 268.464   2
   3  11  -1 424.177 291.689   3
   3  11  -1-34.4989 306.091   2
   3  11   0 10818.8 990.855   3
   3 -11   0 11427.5 1105.36   2
   3  11   0 10757.3 1066.74   2
   3 -11   1 3173.70 560.829   2
   3  11   1 3732.86 658.309   2
   3  11   1 3617.84 615.145   3
  -3 -11  -1 3273.44 598.639   1
  -3  11  -1 3844.92 697.721   1
  -3 -11  -2 14787.8 1303.54   1
  -3  11  -2 17249.6 1479.23   1
   3 -11   2 15669.8 1148.20   2
   3  11   2 17730.4 1269.47   2
  -3 -11  -3 14634.0 1334.04   1
  -3  11  -3 12142.4 1303.90   1
  -3 -11  -4 2741.76 654.135   1
  -3  11  -4 2740.55 627.309   1
  -3  11  -5 1055.69 449.715   1
  -3 -11  -5 1724.20 559.742   1
   3 -12  -6 868.035 460.900   2
   3  12  -6 426.025 401.064   2
   3 -12  -5 8113.78 1116.64   2
   3  12  -5 8424.70 1213.61   2
   3 -12  -4 1475.89 538.243   2
   3  12  -4 1174.35 546.706   2
   3  12  -3 24940.4 1495.98   3
   3 -12  -3 24284.3 1820.93   2
   3  12  -3 25878.0 1964.49   2
   3  12  -2 16961.6 1231.34   3
   3 -12  -2 17609.0 1497.95   2
   3  12  -2 18549.2 1554.38   2
   3 -12  -1 1758.85 460.909   2
   3  12  -1 2188.51 442.106   3
   3 -12   0 7039.21 905.738   2
   3  12   0 6439.05 773.529   3
   3  12   1 57663.2 2683.97   3
  -3 -12  -1 61969.1 2774.27   1
   3 -12   1 63196.9 2700.45   2
  -3  12  -2 1672.62 573.515   1
  -3 -12  -2 1224.78 356.541   1
   3 -12   2 2133.34 441.241   2
  -3  12  -3 2026.21 559.672   1
  -3 -12  -3 1269.10 401.840   1
  -3 -12  -4 7590.33 1027.55   1
  -3  12  -4 8741.29 1151.14   1
  -3 -12  -5 17221.3 1662.11   1
  -3  12  -5 16419.5 1651.13   1
   3 -13  -6 75.8827 326.090   2
   3  13  -6-6.68475 286.912   2
   3 -13  -5 2881.35 713.067   2
   3  13  -5 5956.41 1044.80   2
   3 -13  -4 30718.4 2160.70   2
   3  13  -4 32086.6 2294.49   2
   3  13  -3 8486.47 1135.83   2
   3  13  -3 9442.03 938.821   3
   3 -13  -3 10632.1 1210.96   2
   3 -13  -2 4591.70 797.922   2
   3  13  -2 5872.65 762.657   3
   3 -13  -1-506.811 400.271   2
   3  13  -1 10.9064 258.185   3
   3  13   0 15946.4 1264.03   3
   3 -13   0 15052.6 1307.05   2
  -3 -13  -1 1693.19 467.737   1
   3 -13   1 1550.84 427.730   2
   3  13   1 1036.20 419.285   3
  -3 -13  -2 29730.4 1883.43   1
  -3  13  -2 29916.2 2009.34   1
   3 -13   2 29143.8 1655.42   2
  -3  13  -3 308.016 395.605   1
  -3 -13  -3 1247.97 404.660   1
  -3 -13  -4 969.050 394.980   1
  -3  13  -4 1025.01 466.316   1
  -3  13  -5 4221.39 857.274   1
  -3 -13  -5 4166.40 832.857   1
   3 -14  -6 178.035 381.029   2
   3  14  -6 673.566 464.766   2
   3 -14  -5-175.462 372.547   2
   3  14  -5-355.996 382.262   2
   3 -14  -4 1227.83 457.220   2
   3  14  -4 766.961 492.862   2
   3  14  -3 56013.6 2517.73   3
   3 -14  -3 52741.1 2879.37   2
   3  14  -3 60747.6 3133.16   2
   3 -14  -2 6731.17 987.383   2
   3  14  -2 6827.62 810.736   3
   3 -14  -1 40.3126 283.038   2
   3  14  -1 265.541 305.592   3
   3 -14   0 1394.35 386.154   2
   3  14   0 3068.00 612.602   3
   3  14   1 47685.8 2443.76   3
  -3 -14  -1 50153.9 2432.63   1
   3 -14   1 51179.2 2423.56   2
  -3 -14  -2 900.000 362.785   1
  -3  14  -2 1646.15 522.558   1
   3 -14   2 1962.85 436.970   2
  -3 -14  -3 1593.37 493.041   1
  -3  14  -3 1472.72 486.805   1
  -3 -14  -4 2122.20 576.055   1
  -3  14  -4 1863.56 579.615   1
  -3 -14  -5 13674.2 1485.99   1
  -3  14  -5 11666.9 1390.63   1
   3 -15  -6 164.401 393.959   2
   3  15  -6 64.8175 345.453   2
   3 -15  -5 4996.85 964.213   2
   3  15  -5 2662.28 679.764   2
   3 -15  -4 24923.4 1957.43   2
   3  15  -4 27722.7 2159.33   2
   3 -15  -3 1539.03 562.791   2
   3  15  -3 1084.63 413.932   3
   3 -15  -2 4350.13 762.696   2
   3  15  -2 2718.70 551.069   3
   3 -15  -1 2211.37 546.358   2
   3  15  -1 1700.22 484.763   3
   3  15   0 23814.1 1624.25   3
   3 -15   0 23425.7 1655.39   2
  -3 -15  -1 2024.80 504.730   1
   3  15   1 2365.64 655.759   3
   3 -15   1 1371.77 447.938   2
   3  15   2 41200.8 2378.21   3
  -3 -15  -2 44061.4 2327.16   1
  -3  15  -2 44093.4 2524.21   1
   3 -15   2 44079.8 2166.78   2
  -3 -15  -3 2301.64 568.539   1
  -3  15  -3 1934.00 552.263   1
  -3  15  -4 738.756 449.392   1
  -3 -15  -4 356.314 296.778   1
  -3  15  -5-51.0986 283.442   1
  -3 -15  -5 300.085 308.437   1
   3 -16  -6-162.539 326.445   2
   3  16  -6 366.624 460.202   2
   3 -16  -5 60.4375 327.627   2
   3  16  -5 134.356 380.572   2
   3 -16  -4 129.426 428.564   2
   3  16  -4 523.943 356.016   3
   3  16  -4 27.6767 501.922   2
   3  16  -3 46976.6 2348.71   3
   3 -16  -3 42549.7 2573.69   2
   3 -16  -2 296.972 250.468   2
   3  16  -2 702.189 390.335   3
   3 -16  -1 2922.27 615.699   2
   3  16  -1 2325.25 536.177   3
   3 -16   0 252.871 367.720   2
   3  16   0 229.517 255.402   3
   3  16   1 111265. 4245.46   3
  -3 -16  -1 114921. 4106.79   1
   3 -16   1 115295. 4146.73   2
   3  16   2 420.196 341.761   3
  -3  16  -2 410.709 324.193   1
   3 -16   2-11.2459 195.359   2
  -3 -16  -2 688.464 343.037   1
  -3 -16  -3 2451.02 566.962   1
  -3  16  -3 1369.55 462.515   1
  -3  16  -4-257.829 292.506   1
  -3 -16  -4-78.6965 298.104   1
  -3  16  -5 14178.3 1560.03   1
  -3 -16  -5 11525.2 1358.02   1
   3 -17  -5 417.604 377.235   2
   3  17  -5 471.234 398.836   2
   3 -17  -4 8914.40 1189.19   2
   3  17  -4 7949.78 951.036   3
   3  17  -4 9757.25 1307.99   2
   3 -17  -3 889.794 455.439   2
   3  17  -3 1447.34 506.473   3
   3 -17  -2 3802.14 709.916   2
   3  17  -2 2965.38 630.180   3
   3 -17  -1 518.818 423.810   2
   3  17  -1 397.078 318.405   3
   3  17   0 10922.0 1128.47   3
   3 -17   0 12362.4 1215.21   2
   3  17   1 10111.5 1145.46   3
  -3 -17  -1 7607.32 894.623   1
   3 -17   1 9955.67 1081.34   2
  -3 -17  -2 5377.05 752.879   1
  -3  17  -2 4401.99 827.666   1
   3  17   2 6235.38 921.999   3
   3 -17   2 5099.54 693.931   2
  -3 -17  -3 208.815 248.753   1
  -3  17  -3 135.451 240.938   1
  -3  17  -4 63.5683 267.957   1
  -3 -17  -4 235.221 253.165   1
  -3  17  -5 1250.33 501.115   1
  -3 -17  -5 1238.84 479.295   1
   3 -18  -5 4170.28 892.623   2
   3  18  -5 4206.82 988.319   2
   3 -18  -4 3245.76 784.757   2
   3  18  -4 2722.53 584.641   3
   3  18  -3 33175.1 2028.14   3
   3 -18  -3 33703.7 2283.37   2
   3 -18  -2 10048.7 1198.28   2
   3  18  -2 9423.71 1049.45   3
   3 -18  -1 147.142 308.658   2
   3  18  -1 521.237 353.723   3
   3  18   0 908.023 420.123   3
   3 -18   0 1719.60 579.442   2
   3  18   1 67215.9 3167.76   3
  -3 -18  -1 68997.7 2927.90   1
   3 -18   1 74604.2 3170.15   2
  -3 -18  -2-97.7644 273.833   1
   3  18   2-39.7670 388.988   3
  -3  18  -2 301.317 278.123   1
   3 -18   2-227.117 250.552   2
  -3  18  -3 1245.80 473.337   1
   3  18   3 429.223 305.942   3
  -3 -18  -3 1182.23 387.348   1
  -3 -18  -4 2495.72 622.734   1
  -3  18  -4 4254.93 821.494   1
   3  19  -5 14736.6 1672.01   2
   3 -19  -5 13774.9 1574.28   2
   3 -19  -4 5303.46 938.826   2
   3  19  -4 6286.06 871.795   3
   3 -19  -3 372.233 363.486   2
   3  19  -3 1129.27 442.387   3
   3 -19  -2 10503.4 1194.52   2
   3  19  -2 10357.9 1111.12   3
   3 -19  -1 36.9255 265.568   2
   3  19  -1 189.235 285.896   3
   3  19   0 56085.7 2802.03   3
   3 -19   0 57435.4 2861.97   2
   3  19   1 10743.6 1203.54   3
   3 -19   1 9656.91 1061.67   2
   3  19   2 11526.9 1265.95   3
  -3 -19  -2 9244.34 1005.16   1
   3 -19   2 10928.7 1102.53   2
   3  19   3 683.583 417.270   3
  -3 -19  -3 308.917 226.427   1
  -3  19  -3 663.740 369.838   1
  -3 -19  -4-48.9082 222.619   1
  -3  19  -4 514.391 323.016   1
   3 -20  -5 305.769 408.378   2
   3  20  -5 3220.94 983.382   2
   3 -20  -4 4279.28 876.164   2
   3  20  -4 5139.78 850.158   3
   3  20  -3 24836.0 1810.34   3
   3 -20  -3 22340.3 1889.54   2
   3 -20  -2 5278.66 893.600   2
   3  20  -2 4768.45 783.195   3
   3  20  -1 1484.88 499.659   3
   3 -20  -1 1145.73 444.056   2
   3  20   0 2543.97 611.295   3
   3 -20   0 4354.50 808.974   2
   3  20   1 12086.8 1306.09   3
   3 -20   1 10631.6 1141.82   2
   3  20   2 5531.60 948.625   3
   3 -20   2 6464.81 843.936   2
  -3  20  -3 388.275 308.079   1
   3  20   3 160.450 323.443   3
   3  20   4 1815.99 619.316   3
  -3  20  -4 2112.29 595.475   1
   3 -21  -5 7291.15 1151.34   2
   3  21  -5 11469.1 1518.92   2
   3  21  -4 27975.7 1975.70   3
   3 -21  -4 24162.3 2021.72   2
   3  21  -3 20774.4 1709.81   3
   3 -21  -3 21359.4 1853.90   2
   3  21  -2 7226.86 1003.63   3
   3 -21  -2 7774.01 1071.58   2
   3  21  -1 1203.22 463.186   3
   3 -21  -1 1223.07 511.782   2
   3  21   0 6084.97 907.743   3
   3 -21   0 6567.56 947.596   2
   3  21   1 11488.9 1254.05   3
   3 -21   1 11722.4 1212.40   2
   3  21   2 18255.5 1660.34   3
   3 -21   2 17933.6 1464.13   2
   3  21   3 9005.40 1239.44   3
  -3  21  -3 8337.61 1118.45   1
   3  21   4 4071.16 912.611   3
  -3  21  -4 3479.71 780.193   1
   3  22  -4 9715.37 1189.60   3
   3 -22  -4 10637.7 1450.63   2
   3  22  -3 19529.4 1664.58   3
   3 -22  -3 19337.5 1763.02   2
   3  22  -2 4005.16 754.105   3
   3 -22  -2 6329.96 971.840   2
   3  22  -1 4413.13 793.996   3
   3 -22  -1 1893.25 599.742   2
   3  22   0 15764.6 1478.17   3
   3 -22   0 17145.4 1529.79   2
   3  22   1 23469.4 1840.60   3
   3 -22   1 23338.3 1768.23   2
   3  22   2 3110.49 745.863   3
   3 -22   2 2485.95 611.808   2
  -3  22  -3 1663.48 498.906   1
   3  22   3 2068.15 621.395   3
   3  23  -4 16794.5 1603.57   3
   3 -23  -4 15293.5 1659.99   2
   3  23  -3 759.779 407.204   3
   3 -23  -3 608.585 420.920   2
   3  23  -2 6679.63 948.651   3
   3 -23  -2 6213.34 1049.48   2
   3  23  -1 1581.99 495.545   3
   3 -23  -1 2375.62 593.701   2
   3  23   0 420.993 349.233   3
   3 -23   0 584.923 347.799   2
   3  23   1 2423.31 651.781   3
   3 -23   1 2951.08 686.633   2
   3  23   2 17414.4 1674.19   3
   3 -23   2 16183.6 1447.83   2
  -3  23  -3 4851.54 874.646   1
   3  23   3 4151.80 890.412   3
   3  24  -4 3591.89 813.895   3
   3 -24  -4 2610.18 773.485   2
   3  24  -3 9127.79 1185.71   3
   3 -24  -3 10576.6 1340.55   2
   3  24  -2 4644.59 836.433   3
   3 -24  -2 2524.61 580.685   2
   3  24  -1 6938.87 1021.14   3
   3 -24  -1 7888.87 1120.16   2
   3  24   0 14851.0 1481.88   3
   3 -24   0 14649.9 1493.55   2
   3  24   1 9182.23 1183.51   3
   3 -24   1 10206.4 1189.30   2
   3  24   2 13228.4 1483.09   3
   3 -24   2 12777.5 1284.84   2
   3  24   3 11406.4 1438.03   3
   3  25  -3 2597.79 674.752   3
   3 -25  -3 2659.90 691.127   2
   3  25  -2 4236.41 839.608   3
   3 -25  -2 6051.76 1024.89   2
   3  25  -1-417.434 424.304   3
   3 -25  -1 253.003 559.203   2
   3  25   0 9814.59 1228.10   3
   3 -25   0 8777.65 1186.28   2
   3  25   1 815.313 371.709   3
   3 -25   1 779.432 417.821   2
   3  25   2 14369.4 1562.99   3
   3 -25   2 14003.2 1401.16   2
   3  26  -3 1366.76 498.664   3
   3 -26  -3 795.297 497.729   2
   3  26  -2 3420.64 706.009   3
   3 -26  -2 3323.02 854.782   2
   3  26  -1 19757.2 1775.77   3
   3 -26  -1 20726.4 1856.74   2
   3  26   0 10793.6 1284.35   3
   3 -26   0 7527.40 1148.64   2
   3  26   1 5584.96 965.530   3
   3 -26   1 5900.12 952.205   2
   3  26   2 6421.25 1046.19   3
   3 -26   2 5664.95 897.891   2
   3  27  -2 8704.15 1204.71   3
   3 -27  -2 8819.95 1268.62   2
   3  27  -1 2142.99 647.616   3
   3 -27  -1 1891.76 611.513   2
   3  27   0 4711.82 964.398   3
   3 -27   0 6453.19 1037.19   2
   3  27   1-56.6238 339.526   3
   3 -27   1 130.057 303.406   2
   3  28  -2 12331.8 1455.19   3
   3 -28  -2 10470.2 1426.63   2
   3  28  -1 23579.5 2007.79   3
   3 -28  -1 19278.3 1871.58   2
   3  28   0 3043.83 772.514   3
   3 -28   0 3330.19 768.845   2
   3  28   1 2505.31 702.264   3
   3 -28   1 1923.68 627.335   2
   4   0  -5-100.805 352.323   2
   4   0  -4 9925.37 1265.23   2
   4   0  -3-353.580 443.347   2
   4   0  -2 7740.74 1036.05   2
   4   0  -1-452.053 329.136   2
   4   0   0-49.1484 361.389   2
   4   0   1-2396.14 584.627   2
  -4   0  -2 31405.5 2299.09   1
  -4   0  -3 55.8749 306.492   1
  -4   0  -4 558.517 372.291   1
   4  -1  -5-30.3708 361.156   2
   4   1  -5 308.887 405.244   2
   4  -1  -4-473.980 555.334   2
   4   1  -4-972.516 637.820   2
   4  -1  -3 21732.0 1864.90   2
   4   1  -3 22279.3 1889.92   2
   4  -1  -2 558.690 359.377   2
   4   1  -2 221.653 435.622   2
   4  -1  -1 239.612 299.354   2
   4   1  -1 637.787 431.905   2
   4  -1   0-475.227 350.782   2
   4   1   0-230.286 366.013   2
  -4  -1  -1 32217.1 2294.22   1
   4  -1   1 31359.2 1960.41   2
   4   1   1 30873.8 1978.26   2
  -4  -1  -2 288.402 386.770   1
  -4   1  -2 629.761 463.178   1
  -4  -1  -3 348.833 360.265   1
  -4   1  -3 195.612 320.313   1
  -4   1  -4 2688.11 654.872   1
  -4  -1  -4 1775.48 610.585   1
   4  -2  -5 430.503 434.868   2
   4   2  -5 1210.48 541.112   2
   4  -2  -4 2892.46 723.308   2
   4   2  -4 4605.19 857.304   2
   4  -2  -3 40.1955 397.445   2
   4   2  -3 342.672 384.369   2
   4  -2  -2 19351.9 1685.15   2
   4   2  -2 20165.6 1766.29   2
   4  -2  -1-102.919 409.875   2
   4   2  -1-495.078 408.962   2
   4  -2   0 5553.08 874.039   2
   4   2   0 7027.04 953.679   2
   4  -2   1 1610.27 495.081   2
   4   2   1 563.592 400.929   2
  -4  -2  -2 20661.3 1833.12   1
  -4   2  -2 18445.7 1757.12   1
  -4  -2  -3 1586.22 546.947   1
  -4   2  -3 1670.23 607.093   1
  -4   2  -4-221.399 431.862   1
  -4  -2  -4 532.737 412.741   1
   4  -3  -5-407.130 438.800   2
   4   3  -5-1330.40 604.958   2
   4  -3  -4 13305.0 1484.12   2
   4   3  -4 12984.0 1492.39   2
   4  -3  -3 41843.4 2625.69   2
   4   3  -3 39843.4 2648.63   2
   4  -3  -2 176.452 372.225   2
   4   3  -2-1879.17 606.967   2
   4  -3  -1-90.6797 384.065   2
   4   3  -1-89.0434 357.622   2
   4  -3   0 1684.46 582.772   2
   4   3   0 725.936 307.752   2
  -4  -3  -1 20062.6 1787.08   1
   4  -3   1 16439.7 1406.43   2
   4   3   1 18110.3 1488.35   2
  -4   3  -2 925.843 414.351   1
  -4  -3  -2 1349.23 580.249   1
  -4  -3  -3 8911.87 1263.51   1
  -4   3  -3 6492.29 1065.11   1
  -4   3  -4-166.988 302.942   1
  -4  -3  -4 487.387 375.074   1
   4  -4  -5 347.410 400.214   2
   4   4  -5 285.488 378.057   2
   4  -4  -4 522.080 389.625   2
   4   4  -4 645.156 443.216   2
   4  -4  -3 6313.89 975.636   2
   4   4  -3 5705.04 980.565   2
   4  -4  -2 9277.36 1172.53   2
   4   4  -2 9656.46 1243.80   2
   4  -4  -1 807.515 311.941   2
   4   4  -1 2844.71 618.312   2
   4  -4   0 3797.38 706.528   2
   4   4   0 4405.51 741.766   2
   4  -4   1 6006.74 820.636   2
   4   4   1 7585.91 981.389   2
  -4  -4  -1 9247.49 1212.68   1
  -4  -4  -2 16108.8 1621.32   1
  -4   4  -2 14802.3 1603.48   1
  -4   4  -3 13673.8 1545.29   1
  -4  -4  -3 12126.0 1466.97   1
  -4   4  -4 641.779 427.010   1
  -4  -4  -4 359.211 335.954   1
   4   5  -5-220.659 455.914   2
   4  -5  -4 5078.66 945.068   2
   4   5  -4 6290.77 1058.23   2
   4  -5  -3 25383.6 2011.59   2
   4   5  -3 26222.8 2119.10   2
   4  -5  -2 5023.96 842.345   2
   4   5  -2 6622.85 1038.24   2
   4  -5  -1 8286.79 1088.87   2
   4   5  -1 9185.24 1121.37   2
   4  -5   0 11591.4 1222.09   2
   4   5   0 11863.0 1248.86   2
  -4  -5  -1 26262.3 2045.47   1
   4  -5   1 24703.5 1732.86   2
   4   5   1 23822.5 1769.29   2
  -4  -5  -2 4268.31 858.821   1
  -4   5  -2 3971.34 888.837   1
  -4  -5  -3 5223.48 971.602   1
  -4   5  -3 5304.77 1029.43   1
   4  -6  -4 18929.8 1802.03   2
   4   6  -4 20657.5 1941.01   2
   4  -6  -3 1607.20 553.965   2
   4   6  -3 1722.91 601.241   2
   4  -6  -2 10100.8 1235.38   2
   4   6  -2 9913.30 1241.44   2
   4  -6  -1 1725.93 522.813   2
   4   6  -1 1089.56 366.529   2
   4  -6   0 1563.12 458.393   2
   4   6   0 2167.05 622.932   2
  -4  -6  -1 18722.3 1721.34   1
   4  -6   1 16840.0 1462.95   2
   4   6   1 16547.2 1462.40   2
  -4  -6  -2 23680.0 1955.76   1
  -4   6  -2 24546.5 2060.23   1
  -4  -6  -3 10231.4 1325.78   1
  -4   6  -3 11186.3 1412.29   1
   4  -7  -4 253.366 479.827   2
   4   7  -4 541.799 453.319   2
   4  -7  -3 5034.65 899.738   2
   4   7  -3 5208.97 946.539   2
   4  -7  -2 14664.8 1497.48   2
   4   7  -2 18105.1 1666.52   2
   4  -7  -1 2993.42 675.080   2
   4   7  -1 3845.46 798.398   2
   4  -7   0 10408.0 1152.39   2
   4   7   0 7551.34 1047.87   2
   4   7   1 27574.4 1818.75   3
  -4  -7  -1 24929.3 2006.20   1
   4  -7   1 25944.2 1831.78   2
   4   7   1 24446.0 1779.28   2
  -4  -7  -2 1724.57 554.202   1
  -4   7  -2 2515.43 784.943   1
  -4  -7  -3 8024.49 1145.05   1
  -4   7  -3 6652.67 1088.02   1
   4  -8  -4 13894.6 1559.55   2
   4   8  -4 18975.9 1904.71   2
   4  -8  -3-901.367 583.115   2
   4   8  -3-1126.10 516.207   2
   4  -8  -2 1759.95 501.926   2
   4   8  -2 769.211 400.071   2
   4  -8  -1-46.6304 462.451   2
   4   8  -1 63.5355 332.158   2
   4  -8   0 1273.00 483.960   2
   4   8   0 1741.36 496.683   2
   4   8   1 14032.0 1313.89   3
  -4  -8  -1 13974.2 1469.41   1
   4  -8   1 13078.8 1269.66   2
   4   8   1 13427.6 1304.98   2
  -4  -8  -2 15991.7 1621.87   1
  -4   8  -2 18490.0 1788.40   1
  -4   8  -3 6215.08 1065.14   1
  -4  -8  -3 5271.55 1003.54   1
   4  -9  -4 6791.33 1047.96   2
   4   9  -4 7879.88 1253.13   2
   4  -9  -3 3382.97 687.625   2
   4   9  -3 4188.96 874.703   2
   4  -9  -2 19863.5 1760.69   2
   4   9  -2 18751.5 1750.07   2
   4  -9  -1 7921.72 1096.04   2
   4   9  -1 6209.60 970.519   2
   4  -9   0 2585.16 653.352   2
   4   9   0 2516.96 641.893   2
   4  -9   1 2880.02 572.449   2
   4   9   1 3117.76 620.526   2
   4   9   1 2853.86 627.522   3
  -4  -9  -1 3427.77 748.333   1
  -4   9  -2 1070.72 604.516   1
  -4  -9  -2 752.803 384.665   1
  -4   9  -3 5333.35 1075.48   1
  -4  -9  -3 4920.25 946.514   1
   4 -10  -4 6440.21 1080.25   2
   4  10  -4 7433.68 1286.19   2
   4 -10  -3 1307.32 594.550   2
   4  10  -3 940.352 549.611   2
   4 -10  -2 4291.45 884.426   2
   4  10  -2 4076.13 881.785   2
   4 -10  -1 2123.99 582.827   2
   4  10  -1 1410.10 543.667   2
   4 -10   0 9263.01 1161.00   2
   4  10   0 9070.94 1135.83   2
   4  10   0 7974.82 974.139   3
   4 -10   1-147.820 278.173   2
   4  10   1 474.130 321.959   2
   4  10   1 133.821 262.155   3
  -4 -10  -2 9864.11 1251.13   1
  -4  10  -2 10976.2 1473.14   1
  -4 -10  -3 7211.38 1122.16   1
  -4  10  -3 6877.23 1126.29   1
   4 -11  -4 8498.67 1215.41   2
   4  11  -4 8164.00 1321.53   2
   4 -11  -3-317.315 339.651   2
   4  11  -3-836.221 465.182   2
   4 -11  -2 3788.03 795.906   2
   4  11  -2 3622.99 827.298   2
   4 -11  -1 11887.8 1351.74   2
   4  11  -1 9233.67 1208.32   2
   4 -11   0 11944.6 1294.12   2
   4  11   0 11185.6 1160.33   3
   4  11   0 12209.9 1340.99   2
   4 -11   1 511.023 334.521   2
   4  11   1 549.905 328.375   2
   4  11   1 90.8292 274.303   3
  -4  11  -2 495.531 584.366   1
  -4 -11  -2 849.070 436.799   1
   4  11   2 1154.62 490.599   3
  -4 -11  -3 10091.4 1331.99   1
  -4  11  -3 12476.5 1507.14   1
   4 -12  -4 1607.46 575.487   2
   4  12  -4 2468.55 768.492   2
   4 -12  -3 484.153 375.535   2
   4  12  -3 634.324 406.863   2
   4 -12  -2 7427.42 1100.82   2
   4  12  -2 7298.54 1139.27   2
   4 -12  -1 621.519 482.007   2
   4  12  -1 766.053 493.948   2
   4  12   0 18498.1 1512.82   3
   4 -12   0 18232.7 1620.02   2
   4  12   0 16034.2 1551.35   2
   4 -12   1 634.133 338.387   2
   4  12   1 1305.16 456.810   2
   4  12   1 1158.88 445.512   3
   4  12   2 1274.12 471.342   3
  -4 -12  -2 1031.45 467.667   1
  -4  12  -2 380.245 314.703   1
  -4  12  -3 1603.99 654.946   1
  -4 -12  -3 1154.86 500.670   1
   4 -13  -3-115.539 312.894   2
   4  13  -3 35.6363 274.760   2
   4 -13  -2 2612.86 682.098   2
   4  13  -2 457.129 392.064   2
   4 -13  -1 25763.5 2040.48   2
   4  13  -1 25960.8 2091.66   2
   4  13   0 2439.95 630.455   2
   4  13   0 1426.88 453.861   3
   4 -13   1 221.338 220.270   2
   4  13   1 455.019 352.317   2
   4  13   2 17583.4 1627.65   3
  -4 -13  -2 17596.2 1667.21   1
   4 -14  -3 405.189 353.856   2
   4  14  -3 515.426 409.601   2
   4 -14  -2 1250.82 548.894   2
   4  14  -2 2565.97 735.161   2
   4 -14  -1 1678.80 584.149   2
   4  14  -1 103.776 540.368   2
   4  14   0 18680.9 1553.62   3
   4 -14   0 16653.5 1580.13   2
   4  14   0 17405.6 1633.34   2
   4 -14   1 689.531 336.294   2
   4  14   1 53.6571 247.032   2
   4  14   1 609.497 396.027   3
   4  14   2 472.681 378.382   3
  -4 -14  -2 234.451 299.649   1
   4 -15  -3-814.456 467.504   2
   4  15  -3-437.789 384.506   2
   4 -15  -2-302.225 369.870   2
   4  15  -2 673.065 461.070   2
   4 -15  -1 44136.6 2765.22   2
   4  15  -1 44775.0 2832.94   2
   4 -15   0 1422.06 478.378   2
   4  15   0 1886.72 593.225   2
   4  15   0 2787.73 638.904   3
   4 -15   1 7724.41 1003.51   2
   4  15   1 7195.45 1017.36   2
   4  15   1 7263.37 994.668   3
  -4 -15  -2 710.492 391.419   1
   4  15   2 504.317 393.197   3
   4 -16  -3 2093.70 642.072   2
   4  16  -3 828.619 509.150   2
   4 -16  -2 6039.88 1032.36   2
   4  16  -2 6888.20 1092.63   2
   4 -16  -1 808.394 474.089   2
   4  16  -1 2944.43 730.887   2
   4  16   0 20376.3 1705.17   3
   4 -16   0 22605.6 1836.80   2
   4  16   0 18013.7 1739.18   2
   4  16   1 3482.47 745.983   2
   4  16   1 5691.76 925.788   3
   4 -16   1 4910.95 827.670   2
  -4 -16  -2 1600.55 513.880   1
   4  16   2 3624.49 781.365   3
   4 -17  -2-596.558 418.144   2
   4  17  -2-35.1589 430.742   2
   4 -17  -1 35173.1 2469.13   2
   4  17  -1 33524.6 2465.29   2
   4 -17   0 2111.65 635.066   2
   4  17   0 1936.33 549.538   3
   4  17   0 2568.71 835.602   2
   4  17   1 942.550 427.497   2
   4  17   1 255.687 255.438   3
   4 -17   1 819.767 424.601   2
   4 -18  -2 9091.43 1287.32   2
   4  18  -2 8208.54 1239.82   2
   4 -18  -1 1211.79 514.962   2
   4  18  -1 2310.00 653.916   3
   4  18  -1 1411.55 767.276   2
   4  18   0 32177.2 2212.40   3
   4 -18   0 29982.3 2196.09   2
   4  18   0 30319.4 2289.69   2
   4  18   1 805.215 504.189   3
   4  18   1 561.268 349.132   2
   4  19  -1 23206.1 1897.03   3
   4 -19  -1 24008.3 2042.95   2
   4  19  -1 24111.6 2079.41   2
   4  19   0 2074.28 606.285   3
   4  19   0 1598.23 634.423   2
   4 -19   0 1465.38 629.906   2
;
_shelx_hkl_checksum     2559
_shelx_res_file
;
TITL   qo115 in P21/n (14) sir97
CELL   0.71069 3.7792  29.8913 7.0139  90.0000    94.036 90.0000
ZERR         2 0.0004   0.0036 0.0008   0.0000     0.010  0.0000
LATT  1
SYMM  0.50000-X, 0.50000+Y, 0.50000-Z
SFAC    C   H   O   CU  N  CL
UNIT    28  28  8   2 4  4
LIST 4 ! automatically inserted. Change 6 to 4 for CHECKCIF!!
MERG      2
L.S.      6
BOND  $H
CONF
SIZE 0.50 0.05 0.04
EQIV $1 x-1, y, z
EQIV $2 2-x, -y, 1-z
BIND CU1 CL1_$1
BIND CU1 CL1_$2
TEMP  -100
ACTA
FMAP      2
PLAN     -25
WGHT    0.038800    0.604400
FVAR       5.93296
CU1   4    0.500000    0.000000    0.500000    10.50000    0.02355    0.01232 =
         0.01837    0.00175   -0.00212   -0.00169
CL1   6    0.914058    0.030897    0.716471    11.00000    0.01863    0.01699 =
         0.01747   -0.00226    0.00159   -0.00021
O2    3    0.370098    0.176790   -0.159341    11.00000    0.07125    0.02766 =
         0.02744    0.00924    0.01909    0.01153
O1    3    0.167205    0.209095    0.099364    11.00000    0.04645    0.01691 =
         0.02394    0.00222    0.00346    0.00998
N1    5    0.470659    0.057708    0.348603    11.00000    0.01753    0.01436 =
         0.01846   -0.00028    0.00016    0.00085
C1    1    0.536463    0.058311    0.163327    11.00000    0.02011    0.01499 =
         0.01924   -0.00310    0.00378    0.00072
AFIX  43
H1    2    0.617207    0.031621    0.107029    11.00000   -1.20000
AFIX   0
C2    1    0.491785    0.096173    0.050481    11.00000    0.02201    0.01896 =
         0.01853   -0.00063    0.00484   -0.00103
AFIX  43
H2    2    0.544416    0.095530   -0.079953    11.00000   -1.20000
AFIX   0
C3    1    0.369330    0.134912    0.130836    11.00000    0.01694    0.01405 =
         0.02102    0.00103    0.00030   -0.00164
C4    1    0.307562    0.134939    0.324015    11.00000    0.02115    0.01459 =
         0.02105   -0.00294    0.00429    0.00054
AFIX  43
H4    2    0.227792    0.161250    0.383712    11.00000   -1.20000
AFIX   0
C5    1    0.364681    0.095844    0.427571    11.00000    0.02420    0.01855 =
         0.01836   -0.00066    0.00486   -0.00060
AFIX  43
H5    2    0.327215    0.096052    0.560087    11.00000   -1.20000
AFIX   0
C6    1    0.306261    0.175033    0.005109    11.00000    0.02536    0.01919 =
         0.02642    0.00002    0.00226    0.00017
C7    1    0.088599    0.249085   -0.013180    11.00000    0.05621    0.02169 =
         0.03738    0.00752    0.00344    0.01327
AFIX 137
H7A   2    0.308988    0.261277   -0.057651    11.00000   -1.50000
H7B   2   -0.022356    0.271421    0.065704    11.00000   -1.50000
H7C   2   -0.073902    0.241553   -0.123572    11.00000   -1.50000
AFIX   0
HKLF 4
REM    qo115 in P21/n (14) sir97
REM R1 =  0.0362 for    1404 Fo > 4sig(Fo)  and  0.0456 for all    1617 data
REM    107 parameters refined using      0 restraints
END
WGHT      0.0388      0.6044
REM Highest difference peak  0.533,  deepest hole -0.692,  1-sigma level  0.082
Q1    1   0.2202  0.0006  0.4728  11.00000  0.05    0.53
Q2    1   0.4475  0.1152  0.0939  11.00000  0.05    0.36
Q3    1   0.6832  0.0321  0.6578  11.00000  0.05    0.36
Q4    1   0.4087  0.0967 -0.0584  11.00000  0.05    0.32
Q5    1   0.7823  0.0015  0.7183  11.00000  0.05    0.31
Q6    1   0.6015  0.0382  0.4717  11.00000  0.05    0.31
Q7    1   0.3724  0.1352  0.2221  11.00000  0.05    0.30
Q8    1   0.5131  0.0597  0.2604  11.00000  0.05    0.29
Q9    1   0.3959  0.1549  0.0919  11.00000  0.05    0.29
Q10   1   0.6014  0.0826  0.1381  11.00000  0.05    0.29
Q11   1   0.4257  0.0351  0.3677  11.00000  0.05    0.29
Q12   1   0.4196 -0.0023  0.2464  11.00000  0.05    0.28
Q13   1   0.3357  0.0599 -0.0659  11.00000  0.05    0.28
Q14   1   0.4500  0.0777  0.1090  11.00000  0.05    0.27
Q15   1   0.2126  0.0345  0.7693  11.00000  0.05    0.27
Q16   1   0.1082  0.0280  0.2800  11.00000  0.05    0.27
Q17   1   0.9235  0.0417  0.5968  11.00000  0.05    0.26
Q18   1   0.9186  0.0785  0.3722  11.00000  0.05    0.24
Q19   1   0.4731  0.0415  0.1260  11.00000  0.05    0.24
Q20   1   0.2731  0.0165  0.6604  11.00000  0.05    0.23
Q21   1   0.1432  0.1415  0.3264  11.00000  0.05    0.23
Q22   1   0.9206  0.0330  0.8242  11.00000  0.05    0.23
Q23   1   0.9204  0.0516  0.3738  11.00000  0.05    0.23
Q24   1   0.5712  0.0283  0.3131  11.00000  0.05    0.22
Q25   1   0.8564  0.0348  0.9779  11.00000  0.05    0.22
;
_shelx_res_checksum     91352
_shelxl_version_number        2.014
data_global
_journal_date_recd_electronic     2015-03-03
_journal_date_accepted     2015-04-12
_journal_name_full     'Acta Crystallographica, Section E'
_journal_year     2015
_journal_volume     71
_journal_issue      5
_journal_page_first     m112
_journal_page_last     m113
_journal_paper_category     HM
_journal_paper_doi     10.1107/S205698901500729X
_journal_coeditor_code     CQ2014
_publ_contact_author_name     'Hassan Hosseini-Monfared'
_publ_contact_author_address
;
Department of Chemistry
University of Zanjan 45195-313
Zanjan
Islamic Republic of Iran
;
_publ_contact_author_email     'monfared@znu.ac.ir'
_publ_contact_author_fax     ?
_publ_contact_author_phone     ?
_publ_section_title
;
Crystal structure of dichloridobis(methyl isonicotinate-\k<i>N</i>)copper(II)
;
loop_
    _publ_author_name
    _publ_author_address
    'Elaheh Ahadi'
;
Department of Chemistry
University of Zanjan 45195-313
Zanjan
Islamic Republic of Iran
;
    'Hassan Hosseini-Monfared'
;
Department of Chemistry
University of Zanjan 45195-313
Zanjan
Islamic Republic of Iran
;
    'Peter Mayer'
;
Ludwig-Maximilians-Universit\"at
Department Chemie
Butenandtstra\&se 5--13
81377 M\"unchen
Germany
;
