# Supplementary material for: Crystal structure of di­chlorido­bis­(methyl isonicotinate-κN)copper(II)
Source: Acta Crystallogr E Crystallogr Commun. 2015 Apr 18;71(Pt 5):m112–3. doi: 10.1107/S205698901500729X (PMC4420097; doi:10.1107/S205698901500729X)
Supplement: Supplementary file 2 [file e-71-0m112-Isup2.hkl]

#
# h,k,l, Fc-squared, Fo-squared, sigma(Fo-squared), status flag
#
data_I
_shelx_title '   qo115 in P21/n (14) sir97'
_shelx_refln_list_code          4
_shelx_F_calc_maximum      108.05
_exptl_crystal_F_000       414.00
_reflns_d_resolution_high  0.8000

loop_
 _space_group_symop_operation_xyz
 'x, y, z'
 '-x+1/2, y+1/2, -z+1/2'
 '-x, -y, -z'
 'x-1/2, -y-1/2, z-1/2'

_cell_length_a     3.7792
_cell_length_b    29.8913
_cell_length_c     7.0139
_cell_angle_alpha  90.000
_cell_angle_beta   94.036
_cell_angle_gamma  90.000

_shelx_F_squared_multiplier     1.000

loop_
 _refln_index_h
 _refln_index_k
 _refln_index_l
 _refln_F_squared_calc
 _refln_F_squared_meas
 _refln_F_squared_sigma
 _refln_observed_status
   2   0   0       4292.57       4406.74        89.69 o
   4   0   0         16.30         -1.40        10.27 o
   1   1   0       7961.76       7919.71        70.60 o
   2   1   0        590.59        645.97        17.85 o
   3   1   0        814.74        938.84        37.31 o
   4   1   0          8.33         -7.19         7.19 o
   1   2   0       5265.36       5330.53        53.58 o
   2   2   0       6538.79       6956.58       145.05 o
   3   2   0         29.79         35.10         7.49 o
   4   2   0        197.23        179.33        20.94 o
   1   3   0         28.30         43.58         2.53 o
   2   3   0       2297.10       2475.49        61.39 o
   3   3   0       1832.48       1996.99        58.54 o
   4   3   0         32.08         30.03        13.62 o
   1   4   0       4599.91       4644.48        47.05 o
   2   4   0       3241.55       3237.34        50.43 o
   3   4   0        268.43        343.11        21.75 o
   4   4   0        115.15        116.74        14.53 o
   1   5   0        324.10        379.47         8.74 o
   2   5   0         47.99         59.82         5.46 o
   3   5   0        700.41        757.31        33.10 o
   4   5   0        373.48        333.12        24.81 o
   1   6   0        752.82        817.16        17.10 o
   2   6   0         95.23         76.66         9.08 o
   3   6   0        645.75        650.51        24.11 o
   4   6   0         38.71         51.76        10.49 o
   1   7   0        599.81        545.52         9.51 o
   2   7   0       1186.55       1149.96        32.43 o
   3   7   0          5.84          5.61         4.22 o
   4   7   0        241.99        257.75        40.58 o
   0   8   0        574.45        546.12        13.86 o
   1   8   0        584.34        600.04        14.99 o
   2   8   0        549.91        489.91        17.48 o
   3   8   0        820.85        854.41        28.48 o
   4   8   0         45.82         43.25         9.85 o
   1   9   0        378.90        336.71         7.31 o
   2   9   0        882.14        900.49        25.93 o
   3   9   0        524.69        549.42        22.73 o
   4   9   0         96.82         72.47        13.01 o
   0  10   0        261.38        242.10        16.44 o
   1  10   0        665.17        640.37        12.04 o
   2  10   0        314.41        304.51        13.81 o
   3  10   0        513.27        553.60        31.10 o
   4  10   0        228.46        247.65        17.72 o
   1  11   0       4939.98       4790.39        54.66 o
   2  11   0        335.87        316.75        14.36 o
   3  11   0        293.07        312.22        17.24 o
   4  11   0        322.87        333.58        20.63 o
   0  12   0        514.55        465.55        14.37 o
   1  12   0         49.84         55.59         3.30 o
   2  12   0        717.29        712.96        22.68 o
   3  12   0        186.80        190.49        16.71 o
   4  12   0        470.55        501.60        25.58 o
   1  13   0       4200.15       4245.45        49.93 o
   2  13   0        766.81        804.40        28.72 o
   3  13   0        432.86        441.12        25.81 o
   4  13   0         28.63         54.06        14.39 o
   0  14   0         65.85         56.77         4.36 o
   1  14   0        146.19        156.67         5.52 o
   2  14   0        181.94        189.51        12.88 o
   3  14   0         75.40         61.79        23.77 o
   4  14   0        519.34        501.06        26.05 o
   1  15   0       4104.74       3995.47        49.55 o
   2  15   0          0.23          7.20         3.84 o
   3  15   0        648.15        671.17        32.94 o
   4  15   0         64.01         58.58        10.32 o
   0  16   0        447.95        391.78        26.87 o
   1  16   0         21.29         39.64         5.30 o
   2  16   0        606.02        602.34        21.56 o
   3  16   0          0.03          6.79         5.96 o
   4  16   0        567.91        580.12        31.04 o
   1  17   0       7264.49       7216.61       111.50 o
   2  17   0          0.38         -3.24         3.85 o
   3  17   0        322.72        330.50        23.49 o
   4  17   0         48.10         61.02        10.57 o
   0  18   0         78.40         55.94        11.67 o
   1  18   0         36.81         71.79        11.54 o
   2  18   0        595.43        595.73        22.44 o
   3  18   0         37.14         35.49        11.53 o
   4  18   0        919.91        876.82        36.60 o
   1  19   0       3194.26       3198.60        61.49 o
   2  19   0         48.87         56.03         7.70 o
   3  19   0       1613.88       1612.34        56.88 o
   4  19   0         36.96         49.26        10.22 o
   0  20   0        562.17        541.84        29.81 o
   1  20   0         33.01         56.60        12.96 o
   2  20   0       1177.50       1229.86        38.25 o
   3  20   0         98.27         97.70        25.72 o
   1  21   0       4020.23       3997.84        74.58 o
   2  21   0       1669.44       1703.77        43.76 o
   3  21   0        199.14        179.69        18.62 o
   0  22   0       1395.57       1319.15        28.53 o
   1  22   0          0.09         19.95        11.01 o
   2  22   0        228.20        238.43        15.42 o
   3  22   0        456.76        467.62        30.20 o
   1  23   0       1725.89       1829.65        49.36 o
   2  23   0         16.58         14.21         4.61 o
   3  23   0         19.14         14.29         7.00 o
   0  24   0        932.03        975.67        53.87 o
   1  24   0       1625.94       1637.57        68.98 o
   2  24   0         64.48         64.23        12.27 o
   3  24   0        428.46        419.09        29.88 o
   1  25   0         90.47        116.17        14.50 o
   2  25   0        163.12        146.42        12.66 o
   3  25   0        281.29        264.41        24.24 o
   0  26   0        686.31        608.48        43.71 o
   1  26   0        106.60        116.34        14.06 o
   2  26   0        368.69        374.35        20.73 o
   3  26   0        305.86        263.42        46.39 o
   1  27   0         11.63         18.21         7.48 o
   2  27   0        522.01        521.91        25.28 o
   3  27   0        135.50        160.68        24.74 o
   0  28   0       2276.12       2121.57        93.03 o
   1  28   0        133.26        112.13        14.09 o
   2  28   0        171.83        172.08        17.11 o
   3  28   0        102.15         90.74        15.48 o
   1  29   0         71.22         85.95        12.89 o
   2  29   0        306.74        275.36        18.78 o
   0  30   0       2555.07       2569.61       108.57 o
   1  30   0        296.74        294.88        23.46 o
   2  30   0        514.49        506.73        34.11 o
   1  31   0        232.18        235.30        21.78 o
   2  31   0         31.33         48.38        12.39 o
   0  32   0       2101.03       2056.68        98.42 o
   1  32   0          0.26         -2.72         6.80 o
   2  32   0       1335.31       1272.75        57.46 o
   1  33   0         73.82         78.36        13.73 o
   2  33   0          6.91         37.14        22.47 o
   0  34   0       1988.93       2093.79       102.92 o
   1  34   0          3.03          7.97         6.95 o
   1  35   0        109.96        109.66        16.23 o
   0  36   0        873.56        771.76        61.31 o
   1  36   0         30.18         29.59        10.66 o
  -3   0   1       1861.35       1893.06        74.82 o
  -1   0   1       8891.61       8665.54       140.99 o
   1   0   1        125.35        189.22        11.25 o
   3   0   1         28.48         23.05         8.15 o
  -4   1   1         48.04         11.44         6.99 o
  -3   1   1         53.45         59.54         5.49 o
  -2   1   1         75.52         65.78         5.97 o
  -1   1   1       3197.76       3316.13        42.34 o
   1   1   1        433.85        399.92         9.29 o
   2   1   1       3681.31       3679.94        54.81 o
   3   1   1          0.32         -1.31         3.50 o
   4   1   1        809.77        892.71        33.82 o
  -4   2   1          4.90         -8.22         8.22 o
  -3   2   1       2377.98       2402.52        70.17 o
  -2   2   1         64.66         51.24         5.16 o
  -1   2   1       1963.03       2017.49        33.70 o
   1   2   1         25.98         23.85         2.43 o
   2   2   1         10.77         15.09         4.12 o
   3   2   1          9.30          4.74         3.33 o
   4   2   1         59.02         29.91        14.87 o
  -4   3   1          1.85         -2.55         7.44 o
  -3   3   1         26.00         31.48         5.93 o
  -2   3   1        148.66        123.91         7.89 o
  -1   3   1       1167.98       1271.22        23.31 o
   1   3   1      11675.71      11808.13       134.27 o
   2   3   1       3505.47       3602.56        53.97 o
   3   3   1         10.85          7.92         3.14 o
   4   3   1        506.63        512.48        25.21 o
  -4   4   1         69.22         48.19        28.94 o
  -3   4   1       1939.33       1948.61        45.18 o
  -2   4   1         81.44         68.49         4.98 o
  -1   4   1       5782.26       5749.75        81.03 o
   1   4   1       5228.16       5127.44        81.36 o
   2   4   1        982.51       1029.18        29.87 o
   3   4   1        113.86        111.59         8.74 o
   4   4   1        228.56        211.03        22.76 o
  -4   5   1        255.43        248.46        22.19 o
  -3   5   1        174.53        197.99        12.92 o
  -2   5   1        321.78        291.02        13.22 o
  -1   5   1       3278.21       3433.78        52.91 o
   0   5   1        292.52        298.73         5.78 o
   1   5   1       4009.98       4003.71        69.84 o
   2   5   1       9532.38       9815.33       122.57 o
   3   5   1        183.01        164.50        10.69 o
   4   5   1        671.52        705.76        30.09 o
  -4   6   1         71.23         38.83         9.04 o
  -3   6   1       2083.72       2236.21        60.17 o
  -2   6   1        279.36        233.03        12.00 o
  -1   6   1        468.41        460.76        11.61 o
   0   6   1       2396.02       2575.74        27.47 o
   1   6   1        287.81        257.42         7.31 o
   2   6   1        198.72        224.56        12.10 o
   3   6   1       1059.39       1064.31        44.76 o
   4   6   1        502.61        490.88        25.19 o
  -4   7   1        124.34         96.63        14.64 o
  -3   7   1         93.59        102.95         9.63 o
  -2   7   1       1666.91       1665.70        79.79 o
  -1   7   1       3142.00       3266.15        46.93 o
   0   7   1       4008.49       3860.14        36.38 o
   1   7   1         17.20         15.91         2.43 o
   2   7   1        605.61        593.87        22.84 o
   3   7   1        109.00        129.65         9.83 o
   4   7   1        729.36        733.01        26.32 o
  -4   8   1          5.34          0.50         7.66 o
  -3   8   1        481.52        526.35        22.05 o
  -2   8   1          4.91          9.39         2.32 o
  -1   8   1       6032.01       6054.11        72.23 o
   0   8   1       3668.47       3703.49        38.20 o
   1   8   1       1187.25       1081.14        21.63 o
   2   8   1        743.89        763.30        23.28 o
   3   8   1        266.61        277.00        14.27 o
   4   8   1        407.02        386.68        18.94 o
  -4   9   1        180.61        200.73        24.32 o
  -3   9   1          0.12         -3.31         4.76 o
  -2   9   1       1241.79       1161.91        61.60 o
  -1   9   1       2698.03       2853.65        63.35 o
   0   9   1       2735.56       2674.20        31.87 o
   1   9   1       2433.31       2357.22        43.50 o
   2   9   1        105.34         84.27         7.49 o
   3   9   1        674.47        679.98        22.75 o
   4   9   1         71.32         86.60         9.00 o
  -4  10   1         43.49         50.83        11.29 o
  -3  10   1          2.66          7.79         5.06 o
  -2  10   1       1963.79       1969.33        77.73 o
  -1  10   1        845.96        780.11        15.40 o
   0  10   1        268.70        244.09         5.99 o
   1  10   1       1851.44       1751.83        43.06 o
   2  10   1        194.81        207.99        21.98 o
   3  10   1        234.56        275.56        14.23 o
   4  10   1          0.64          3.92         4.66 o
  -4  11   1        287.30        300.55        37.70 o
  -3  11   1          6.11          5.16         4.72 o
  -2  11   1        797.96        692.38        21.70 o
  -1  11   1        221.54        202.92         8.29 o
   0  11   1        550.82        496.99         9.47 o
   1  11   1        117.35        111.99         5.38 o
   2  11   1        590.96        546.04        19.76 o
   3  11   1         97.17         99.74         7.89 o
   4  11   1         19.39         10.37         5.06 o
  -4  12   1         13.91         19.68         9.80 o
  -3  12   1         57.39         56.98         9.06 o
  -2  12   1        359.55        345.50        13.29 o
  -1  12   1          8.90          6.20         1.53 o
   0  12   1       5280.50       5382.25        59.74 o
   1  12   1       5919.22       5845.12        72.30 o
   2  12   1        190.72        170.55        11.23 o
   3  12   1       1659.44       1733.10        44.59 o
   4  12   1         26.08         28.19         6.59 o
  -4  13   1        650.04        734.66        41.49 o
  -3  13   1          0.35         -5.46         7.35 o
  -2  13   1       2641.21       2774.37        50.54 o
  -1  13   1          5.02         11.49         4.28 o
   0  13   1       2233.95       2220.97        28.60 o
   1  13   1         94.18        107.18         5.57 o
   2  13   1          6.45          4.03         3.77 o
   3  13   1         25.22         40.92         7.16 o
   4  13   1         14.73          8.84         5.31 o
  -4  14   1          0.90         24.45        22.37 o
  -3  14   1          4.74          4.22         5.90 o
  -2  14   1        187.86        219.00        11.58 o
  -1  14   1       3601.28       3676.49        60.24 o
   0  14   1       2377.54       2615.67        38.46 o
   1  14   1       1946.24       1782.07        28.46 o
   2  14   1        106.74         93.03         7.38 o
   3  14   1       1317.18       1412.67        39.91 o
   4  14   1          3.76         11.33         5.67 o
  -4  15   1       1229.11       1262.79        56.22 o
  -3  15   1         50.69         55.65        10.30 o
  -2  15   1       4021.52       4294.45        93.97 o
  -1  15   1         75.59         96.56        11.19 o
   0  15   1       1192.44       1130.88        23.01 o
   1  15   1         44.45         39.07         3.25 o
   2  15   1          4.72          3.11         2.38 o
   3  15   1         32.34         53.90         8.48 o
   4  15   1        234.48        210.31        16.48 o
  -4  16   1          0.37         51.22        30.34 o
  -3  16   1         79.51         74.33        11.49 o
  -2  16   1        422.62        471.14        18.19 o
  -1  16   1        646.00        713.82        22.05 o
   0  16   1        449.63        495.34        13.18 o
   1  16   1       4476.93       4453.19        55.95 o
   2  16   1         14.02         17.07         3.95 o
   3  16   1       3005.88       3235.86        68.32 o
   4  16   1        132.19        134.20        16.05 o
  -4  17   1        913.09        976.34        49.56 o
  -3  17   1          0.75         12.76         7.23 o
  -2  17   1       2430.95       2539.75        52.35 o
  -1  17   1         12.64         17.91         4.38 o
   0  17   1        857.20        847.79        18.91 o
   1  17   1         34.84         40.32         4.81 o
   2  17   1        209.00        208.42        11.01 o
   3  17   1        219.27        259.51        22.27 o
   4  17   1         24.31         16.95         6.09 o
  -4  18   1         40.20         47.03        10.17 o
  -3  18   1          7.20          9.13         6.61 o
  -2  18   1        607.46        596.12        21.77 o
  -1  18   1         71.39         71.33         7.46 o
   0  18   1          8.38         25.28         6.76 o
   1  18   1       3660.29       3583.27        53.87 o
   2  18   1        161.50        151.72         9.48 o
   3  18   1       1828.26       1998.20        58.44 o
   4  18   1         20.61         18.78         8.15 o
  -4  19   1        635.35        674.71        32.83 o
  -3  19   1          0.02          3.13         5.53 o
  -2  19   1       1448.24       1520.35        58.11 o
  -1  19   1         94.73         72.51         9.59 o
   0  19   1        981.26        974.64        25.47 o
   1  19   1        417.03        429.94        14.00 o
   2  19   1        186.96        189.61        10.64 o
   3  19   1        292.97        288.67        22.62 o
  -3  20   1         46.35         37.08         9.43 o
  -2  20   1        179.50        198.16        14.89 o
  -1  20   1       1880.97       1873.82        43.59 o
   0  20   1        742.35        801.90        22.97 o
   1  20   1       2627.06       2578.51        43.11 o
   2  20   1        465.58        454.26        16.88 o
   3  20   1        280.93        321.25        24.42 o
  -3  21   1         46.07         34.45         9.76 o
  -2  21   1       1098.41       1094.55        32.77 o
  -1  21   1        215.25        220.14        15.74 o
   0  21   1       1509.02       1630.27        36.27 o
   1  21   1          3.42         15.95         4.01 o
   2  21   1        136.46        154.34        12.43 o
   3  21   1        299.70        329.85        24.76 o
  -3  22   1        101.09         94.65        35.79 o
  -2  22   1        273.64        262.40        16.38 o
  -1  22   1        160.89        154.39        13.93 o
   0  22   1       1519.63       1539.97        44.27 o
   1  22   1        322.69        301.65        12.53 o
   2  22   1        592.54        615.67        25.50 o
   3  22   1        654.46        664.81        36.23 o
  -3  23   1         73.71         56.47        11.27 o
  -2  23   1       1034.54       1024.88        32.92 o
  -1  23   1        394.94        425.91        24.27 o
   0  23   1        204.78        235.20        12.16 o
   1  23   1         69.81         59.87        10.09 o
   2  23   1        362.88        380.68        20.13 o
   3  23   1         87.33         76.69        13.43 o
  -3  24   1        211.18        210.24        21.44 o
  -2  24   1        329.81        335.35        18.48 o
  -1  24   1       1344.63       1382.21        47.77 o
   0  24   1       1671.15       1678.94        37.78 o
   1  24   1        936.57        927.05        38.14 o
   2  24   1         45.06         46.87         8.68 o
   3  24   1        259.32        276.10        23.83 o
  -3  25   1          0.92         -3.64         9.60 o
  -2  25   1        238.52        241.57        21.83 o
  -1  25   1         61.05         85.46        13.01 o
   0  25   1       1198.28       1287.48        46.43 o
   1  25   1        530.96        499.10        28.21 o
   2  25   1        767.34        767.12        30.27 o
   3  25   1         19.26         22.68         7.89 o
  -3  26   1        604.59        574.77        36.46 o
  -2  26   1         52.43         48.51        11.70 o
  -1  26   1        278.53        284.09        17.81 o
   0  26   1        687.16        694.88        37.07 o
   1  26   1        761.86        752.63        35.77 o
   2  26   1         99.93        111.29        12.39 o
   3  26   1        192.82        163.33        19.26 o
  -3  27   1         24.65         57.33        12.63 o
  -2  27   1        120.75        136.90        17.17 o
  -1  27   1       1222.61       1202.97        38.62 o
   0  27   1        997.84        991.00        41.67 o
   1  27   1         54.86         77.31        12.70 o
   2  27   1       1321.45       1353.26        43.04 o
   3  27   1         17.90          1.19         6.43 o
  -3  28   1        600.29        610.63        61.10 o
  -2  28   1        101.52        111.59        21.11 o
  -1  28   1        722.24        757.98        30.59 o
   0  28   1         14.37         51.65        11.01 o
   1  28   1        178.11        214.26        20.07 o
   2  28   1          3.66          6.24         5.80 o
   3  28   1         80.11         63.07        13.29 o
  -2  29   1         68.49         65.89        13.18 o
  -1  29   1        251.12        273.99        28.38 o
   0  29   1        142.26        163.18        19.00 o
   1  29   1       1260.25       1245.13        62.16 o
   2  29   1        999.09        988.14        45.11 o
  -2  30   1          0.07          0.94         7.02 o
  -1  30   1        772.05        789.63        39.06 o
   0  30   1          0.24         48.38        11.81 o
   1  30   1         25.00         31.78        19.52 o
   2  30   1        140.63        119.94        16.31 o
  -2  31   1         13.92          6.07         5.58 o
  -1  31   1         70.03         77.81        13.58 o
   0  31   1       1312.52       1374.58        54.11 o
   1  31   1        126.37        126.61        24.82 o
   2  31   1        267.41        269.46        47.69 o
  -2  32   1         15.60         10.44         8.40 o
  -1  32   1        696.13        704.04        49.52 o
   0  32   1          9.75         43.85        14.51 o
   1  32   1         92.45        116.91        29.07 o
   2  32   1         38.50         60.45        12.75 o
  -2  33   1         16.09         24.85        13.42 o
  -1  33   1          8.58         22.83         9.39 o
   0  33   1        311.89        263.16        24.19 o
   1  33   1        106.33        112.26        18.97 o
   2  33   1       1388.28       1371.63        87.15 o
  -1  34   1        235.67        247.38        23.98 o
   0  34   1         38.82         64.89        13.60 o
   1  34   1         98.90        105.50        16.18 o
  -1  35   1         33.14         33.97        10.79 o
   0  35   1        412.17        415.68        37.79 o
   1  35   1          0.02         -4.92         8.37 o
  -1  36   1        557.61        555.41        39.57 o
   0  36   1        189.77        214.49        23.01 o
   1  36   1         95.19         98.04        16.31 o
   0  37   1        480.57        474.98        34.52 o
  -4   0   2        247.22        219.91        29.43 o
  -2   0   2       1261.70       1124.48        76.32 o
   0   0   2       1444.80       1237.65        22.94 o
   2   0   2         24.10         15.88         6.13 o
   4   0   2        810.42        892.20        65.32 o
  -4   1   2         33.01         11.54         7.88 o
  -3   1   2       1351.52       1426.94        54.98 o
  -2   1   2        129.90        117.62         5.14 o
  -1   1   2      11522.56      11395.77       105.34 o
   0   1   2          0.13          2.21         1.19 o
   1   1   2       3387.01       2835.40       111.48 o
   2   1   2        171.43        172.33         8.04 o
   3   1   2         44.37         48.54         5.75 o
   4   1   2          5.06         12.61         8.43 o
  -4   2   2        549.96        561.02        34.64 o
  -3   2   2        394.96        389.21        25.76 o
  -2   2   2          5.03          5.98         1.41 o
  -1   2   2          2.24          5.86         1.44 o
   0   2   2        633.69        649.70        17.64 o
   1   2   2        955.30        836.11        24.78 o
   2   2   2       1241.14       1213.89        24.53 o
   3   2   2          1.51         -3.02         3.02 o
   4   2   2        479.37        555.95        36.04 o
  -4   3   2         27.80        -17.19        29.20 o
  -3   3   2       1058.00       1061.71        41.02 o
  -2   3   2        110.81        114.07         7.73 o
  -1   3   2       6408.70       6478.36        69.18 o
   0   3   2          0.14          2.60         1.37 o
   1   3   2       3805.73       3370.08        99.33 o
   2   3   2        237.45        217.16         9.22 o
   3   3   2         33.10         32.14         5.31 o
   4   3   2         11.49         31.31         9.58 o
  -4   4   2        283.25        268.74        24.24 o
  -3   4   2        266.91        275.39        14.49 o
  -2   4   2        177.13        158.15        13.91 o
  -1   4   2        232.20        227.61         6.53 o
   0   4   2        641.48        603.29        13.07 o
   1   4   2         98.78        100.07         7.43 o
   2   4   2        501.66        457.19        14.90 o
   3   4   2        590.08        590.51        22.74 o
   4   4   2        430.89        439.66        32.39 o
  -4   5   2        168.77        163.83        22.71 o
  -3   5   2        757.12        752.17        25.45 o
  -2   5   2        821.71        807.15        23.28 o
  -1   5   2       1543.76       1457.59        49.67 o
   0   5   2        825.14        864.48        13.57 o
   1   5   2       3039.50       2771.82        55.92 o
   2   5   2        397.80        370.97        13.11 o
   3   5   2        175.56        197.37        11.34 o
   4   5   2        111.37        117.34        17.55 o
  -4   6   2        249.89        284.33        24.88 o
  -3   6   2        457.65        452.72        19.67 o
  -2   6   2        192.22        172.63        10.40 o
  -1   6   2         13.84         20.52         2.63 o
   0   6   2          4.92          9.24         1.70 o
   1   6   2       3626.50       3539.82        47.56 o
   2   6   2        701.06        720.32        21.84 o
   3   6   2        207.26        206.22        11.64 o
   4   6   2        639.93        684.62        40.30 o
  -4   7   2        490.50        465.40        48.87 o
  -3   7   2        247.53        231.85        22.06 o
  -2   7   2        635.46        654.37        29.73 o
  -1   7   2       4129.64       4109.42        71.58 o
   0   7   2         86.70         82.75         3.92 o
   1   7   2       1417.47       1329.22        26.69 o
   2   7   2        487.58        488.24        21.13 o
   3   7   2       1217.88       1208.58        35.70 o
   4   7   2         64.74         58.45        12.86 o
  -4   8   2         53.02         35.43        14.07 o
  -3   8   2         71.48         64.75        10.00 o
  -2   8   2        782.61        755.10        28.10 o
  -1   8   2          9.72          8.89         2.30 o
   0   8   2       3499.88       3488.57        42.76 o
   1   8   2        399.48        376.91        10.00 o
   2   8   2       4649.26       4757.46        79.05 o
   3   8   2        762.60        795.81        26.49 o
   4   8   2        488.35        488.90        35.49 o
  -4   9   2        520.10        548.87        35.26 o
  -3   9   2        437.46        444.36        20.62 o
  -2   9   2        653.00        678.33        27.12 o
  -1   9   2        768.01        806.24        24.84 o
   0   9   2        287.18        292.84         9.11 o
   1   9   2       5701.66       5629.62       104.54 o
   2   9   2       1972.66       1935.14        41.72 o
   3   9   2       1594.29       1584.31        42.80 o
   4   9   2          0.09         24.90         9.22 o
  -4  10   2         98.08        118.93        17.74 o
  -3  10   2        571.54        630.90        32.44 o
  -2  10   2       2966.34       3273.20       119.87 o
  -1  10   2         75.73         56.37         4.88 o
   0  10   2       6976.18       7061.00        78.14 o
   1  10   2         42.34         28.62         3.83 o
   2  10   2        728.09        740.96        23.22 o
   3  10   2        529.20        564.16        20.11 o
   4  10   2        318.46        294.30        27.09 o
  -4  11   2        121.79        105.41        16.29 o
  -3  11   2        364.18        413.53        20.61 o
  -2  11   2        199.10        219.80        16.02 o
  -1  11   2       2989.48       3202.55        53.92 o
   0  11   2       2048.73       2182.76        30.33 o
   1  11   2       1150.12       1147.27        23.28 o
   2  11   2        426.98        412.69        16.99 o
   3  11   2        431.94        464.92        18.54 o
   4  11   2         18.35         24.21         8.09 o
  -4  12   2        209.36        209.25        22.49 o
  -3  12   2        481.94        500.23        23.05 o
  -2  12   2       2300.78       2395.74        62.33 o
  -1  12   2         54.78         56.49         5.57 o
   0  12   2       8754.72       8847.09        87.69 o
   1  12   2       1484.64       1503.28        28.18 o
   2  12   2       1170.45       1106.12        30.15 o
   3  12   2         37.48         48.32         7.09 o
   4  12   2         18.40         23.37         7.38 o
  -4  13   2         18.73         38.91        30.62 o
  -3  13   2        159.28        151.67        18.20 o
  -2  13   2         14.80         21.35         3.75 o
  -1  13   2         65.54         52.03         5.29 o
   0  13   2        563.65        603.01        12.05 o
   1  13   2        474.19        452.63        15.92 o
   2  13   2        276.68        261.43        13.96 o
   3  13   2        836.35        839.39        30.04 o
   4  13   2        550.44        499.71        33.09 o
  -4  14   2         59.99         52.90        18.68 o
  -3  14   2        191.67        192.87        17.80 o
  -2  14   2       1928.79       1940.12        38.77 o
  -1  14   2        210.58        258.97        12.08 o
   0  14   2       1977.62       1782.81        24.64 o
   1  14   2        136.20        135.33         8.65 o
   2  14   2        945.10        912.96        35.93 o
   3  14   2         14.09         43.40         7.91 o
   4  14   2          1.46          9.65         6.67 o
  -4  15   2          0.48          3.75        13.85 o
  -3  15   2        103.88         98.33        23.17 o
  -2  15   2          0.69          5.60         4.49 o
  -1  15   2        847.88        989.03        23.06 o
   0  15   2        833.59        921.11        15.90 o
   1  15   2        133.83        114.27         7.14 o
   2  15   2         16.19         10.90         5.31 o
   3  15   2       1215.63       1233.44        33.22 o
   4  15   2          3.80         17.26         7.88 o
  -4  16   2        156.94        183.75        21.32 o
  -3  16   2         25.14         12.94         5.99 o
  -2  16   2       1590.50       1643.23        36.51 o
  -1  16   2          0.59          3.52         1.33 o
   0  16   2       2520.56       2324.83        30.16 o
   1  16   2         60.86         55.34         5.14 o
   2  16   2        619.57        616.40        19.82 o
   3  16   2          7.75          8.99         3.91 o
   4  16   2         72.51         73.92        28.75 o
  -4  17   2          7.30         -8.52         8.52 o
  -3  17   2         93.66         96.19        13.39 o
  -2  17   2         30.45         39.27         5.65 o
  -1  17   2         34.30         25.29         3.09 o
   0  17   2         25.86         24.54         3.14 o
   1  17   2        120.42        124.89         7.66 o
   2  17   2         39.99         42.58         5.98 o
   3  17   2        135.74        150.31        11.16 o
  -4  18   2        239.67        245.91        25.37 o
  -3  18   2        276.79        275.71        22.43 o
  -2  18   2       1685.42       1658.84        38.64 o
  -1  18   2         28.99         17.86         2.92 o
   0  18   2       2740.62       2726.11        38.85 o
   1  18   2        261.98        275.23        11.42 o
   2  18   2         60.28         55.99         6.33 o
   3  18   2          1.05         -0.58         4.07 o
  -3  19   2        295.33        296.19        23.11 o
  -2  19   2         66.54         85.01        13.06 o
  -1  19   2          6.72          5.76         3.70 o
   0  19   2        204.84        208.56        12.98 o
   1  19   2        563.56        524.26        16.28 o
   2  19   2        393.66        380.17        14.24 o
   3  19   2        287.86        298.02        18.22 o
  -3  20   2        149.14        142.13        16.73 o
  -2  20   2       2104.77       2092.51        64.46 o
  -1  20   2          8.47         11.20         5.21 o
   0  20   2       4056.37       4227.75        60.22 o
   1  20   2          8.77          4.18         2.96 o
   2  20   2        690.47        699.95        23.98 o
   3  20   2        170.40        172.95        17.91 o
  -3  21   2        190.22        212.85        20.81 o
  -2  21   2         20.46         24.69         9.33 o
  -1  21   2        647.03        624.95        23.65 o
   0  21   2          0.16          7.60         5.62 o
   1  21   2        282.78        296.15        17.12 o
   2  21   2        410.98        406.92        15.03 o
   3  21   2        510.35        513.52        31.20 o
  -3  22   2        148.03        145.99        33.02 o
  -2  22   2        973.41        924.47        41.58 o
  -1  22   2          0.01          5.90         5.31 o
   0  22   2       1334.59       1348.12        34.94 o
   1  22   2        528.42        513.63        16.47 o
   2  22   2        728.97        758.14        29.42 o
   3  22   2         80.70         78.73        13.44 o
  -3  23   2        173.38        184.04        19.99 o
  -2  23   2        678.40        670.83        43.65 o
  -1  23   2        604.99        597.27        24.35 o
   0  23   2        503.18        472.97        30.79 o
   1  23   2        628.25        558.41        39.75 o
   2  23   2        535.42        555.99        25.59 o
   3  23   2        513.20        475.35        31.11 o
  -3  24   2        106.28        100.03        30.11 o
  -2  24   2        519.52        579.27        33.54 o
  -1  24   2         13.32         13.94         5.61 o
   0  24   2       1432.65       1501.85        38.25 o
   1  24   2        179.27        168.60        17.38 o
   2  24   2        512.72        556.24        38.43 o
   3  24   2        353.06        368.60        27.59 o
  -3  25   2        138.17        145.59        25.79 o
  -2  25   2        110.74         98.12        15.06 o
  -1  25   2        341.82        326.55        18.71 o
   0  25   2         46.85         52.25         7.44 o
   1  25   2        997.07        954.81        40.74 o
   2  25   2        278.02        305.94        24.19 o
   3  25   2        347.77        402.52        29.64 o
  -3  26   2        126.83         96.07        15.46 o
  -2  26   2         13.74         27.84        26.62 o
  -1  26   2          1.67          9.98         6.41 o
   0  26   2         87.26         95.46        13.11 o
   1  26   2        303.59        310.09        23.56 o
   2  26   2        848.13        923.75        58.43 o
   3  26   2        153.99        170.71        19.36 o
  -3  27   2        265.40        248.85        24.82 o
  -2  27   2        186.84        175.01        19.98 o
  -1  27   2       1103.61       1097.73        46.30 o
   0  27   2         62.98         44.96        10.42 o
   1  27   2        878.97        844.85        39.75 o
   2  27   2        383.35        353.93        42.17 o
  -3  28   2        332.35        325.53        28.94 o
  -2  28   2         76.77         78.08        14.55 o
  -1  28   2          8.36         27.98         8.18 o
   0  28   2        263.91        247.28        21.07 o
   1  28   2        233.23        264.83        22.55 o
   2  28   2        279.35        288.83        24.84 o
  -2  29   2          7.23          7.05         8.08 o
  -1  29   2       1155.27       1177.61        40.11 o
   0  29   2         23.27         31.88         8.52 o
   1  29   2       1030.05       1005.08        45.34 o
   2  29   2        132.39        111.29        16.61 o
  -2  30   2         40.70         52.04        12.69 o
  -1  30   2         10.06         49.84        10.77 o
   0  30   2          8.39          2.46        13.81 o
   1  30   2          6.20         49.13        21.90 o
   2  30   2        391.74        330.90        26.90 o
  -2  31   2         62.30         51.69        12.50 o
  -1  31   2       2185.95       2234.40        72.38 o
   0  31   2          3.72          5.06         6.58 o
   1  31   2        833.42        857.32        43.22 o
   2  31   2          1.87          0.84         6.61 o
  -2  32   2         42.58         66.99        14.70 o
  -1  32   2          8.17         52.15        13.61 o
   0  32   2         55.69         62.17        21.73 o
   1  32   2        129.50        146.16        19.04 o
   2  32   2        215.73        204.20        21.99 o
  -2  33   2          7.58          4.20         9.68 o
  -1  33   2       1109.99       1156.93        51.35 o
   0  33   2          2.59         -4.16        15.83 o
   1  33   2        658.70        654.10        64.58 o
  -1  34   2          9.06         25.28        16.45 o
   0  34   2          2.33         -2.20         7.93 o
   1  34   2         77.13        114.25        17.55 o
  -1  35   2        756.63        724.82        62.69 o
   0  35   2         23.03          2.53         9.09 o
   1  35   2        278.28        231.77        24.46 o
   0  36   2         15.48         12.68         8.23 o
  -3   0   3         19.34         27.81        10.05 o
  -1   0   3       5657.25       5867.96       105.34 o
   1   0   3       3535.32       3283.72       100.44 o
   3   0   3       1078.56       1106.95        65.00 o
  -4   1   3        647.52        625.15        37.71 o
  -3   1   3          1.57         -3.12         6.62 o
  -2   1   3       2546.75       2530.53        61.55 o
  -1   1   3          0.80          1.21         1.93 o
   0   1   3        234.85        218.39         7.59 o
   1   1   3          8.11         10.60         9.54 o
   2   1   3         22.79         22.86         2.58 o
   3   1   3         79.45         90.24        13.98 o
   4   1   3          2.89          7.61         6.80 o
  -4   2   3         15.37          5.51         7.85 o
  -3   2   3          3.07          1.59         5.33 o
  -2   2   3        181.21        188.86         7.96 o
  -1   2   3        449.18        379.45        10.84 o
   0   2   3       2454.92       2819.44        39.50 o
   1   2   3       4565.66       4315.63        87.42 o
   2   2   3          0.65         -0.78         1.62 o
   3   2   3        943.68       1037.51        44.29 o
   4   2   3         51.96         46.19        11.54 o
  -4   3   3       1112.98       1161.27        52.97 o
  -3   3   3         99.30         92.56        12.65 o
  -2   3   3       1295.90       1184.10        29.33 o
  -1   3   3         37.02         52.40         3.85 o
   0   3   3        199.85        167.00         9.20 o
   1   3   3        155.48        169.14        12.26 o
   2   3   3         10.21          9.23         1.97 o
   3   3   3         19.74         45.27        10.80 o
   4   3   3        225.88        218.38        34.37 o
  -4   4   3        182.71        171.20        19.65 o
  -3   4   3          9.68         -1.57         6.24 o
  -2   4   3       1699.23       1799.60        39.19 o
  -1   4   3       1796.36       1716.51        28.53 o
   0   4   3        712.14        759.80        20.28 o
   1   4   3       5349.36       4864.04       111.97 o
   2   4   3          1.20          1.72         1.70 o
   3   4   3       1650.45       1699.44        58.95 o
   4   4   3        342.07        366.65        30.22 o
  -4   5   3        752.07        732.62        41.45 o
  -3   5   3        134.72        147.51        16.11 o
  -2   5   3        547.83        532.03        19.13 o
  -1   5   3        485.46        478.76        15.37 o
   0   5   3       2045.74       2214.11        34.78 o
   1   5   3        186.26        158.67        10.62 o
   2   5   3       1226.78       1163.36        23.99 o
   3   5   3          0.10         12.64         8.28 o
   4   5   3        136.73        149.49        20.07 o
  -4   6   3         68.80         47.24        11.57 o
  -3   6   3        225.60        215.68        20.62 o
  -2   6   3        674.43        710.66        22.99 o
  -1   6   3       1704.66       1776.56        44.35 o
   0   6   3       1420.03       1433.05        26.72 o
   1   6   3       3510.77       3314.19        65.87 o
   2   6   3        280.85        274.75        10.31 o
   3   6   3       1271.83       1279.34        50.12 o
   4   6   3        282.37        303.98        27.46 o
  -4   7   3        174.43        145.42        18.53 o
  -3   7   3        180.40        172.78        17.72 o
  -2   7   3       2509.24       2596.73        52.66 o
  -1   7   3       3082.11       3119.95        67.40 o
   0   7   3        985.52        998.63        31.52 o
   1   7   3        557.04        518.93        27.42 o
   2   7   3        698.07        698.95        21.52 o
   3   7   3        309.17        334.02        24.58 o
   4   7   3        181.96        209.31        22.41 o
  -4   8   3          0.30        -10.98        10.98 o
  -3   8   3        475.66        470.90        21.02 o
  -2   8   3        642.81        683.82        23.44 o
  -1   8   3       1374.46       1381.19        39.22 o
   0   8   3         61.59         59.16         6.01 o
   1   8   3       2156.75       2062.91        38.29 o
   2   8   3          6.49          6.14         3.39 o
   3   8   3        357.31        360.12        25.41 o
   4   8   3        170.71        163.47        20.75 o
  -4   9   3        123.26        106.03        15.36 o
  -3   9   3        325.48        322.23        17.70 o
  -2   9   3        438.97        435.43        39.67 o
  -1   9   3        407.77        385.07        19.06 o
   0   9   3       1954.26       2041.20        34.88 o
   1   9   3        513.31        495.17        21.84 o
   2   9   3        796.32        787.77        36.06 o
   3   9   3         69.66         71.62        11.87 o
   4   9   3        155.08        145.14        20.19 o
  -4  10   3         43.45         31.72        11.47 o
  -3  10   3        704.69        666.54        38.80 o
  -2  10   3        455.37        441.57        22.61 o
  -1  10   3       1530.93       1517.87        32.01 o
   0  10   3       1148.34       1191.29        25.03 o
   1  10   3          9.34          3.38         3.49 o
   2  10   3         62.95         67.56         7.19 o
   3  10   3        122.91        131.68        15.92 o
   4  10   3        187.02        200.25        22.58 o
  -4  11   3          1.87         -7.79         7.79 o
  -3  11   3        199.55        207.52        15.14 o
  -2  11   3        512.62        507.11        24.93 o
  -1  11   3       2111.26       2077.62        54.85 o
   0  11   3       2838.46       2851.63        45.00 o
   1  11   3         38.64         25.54         6.66 o
   2  11   3       1343.59       1312.74        62.54 o
   3  11   3        387.00        382.84        35.39 o
   4  11   3        318.87        319.98        33.88 o
  -4  12   3         16.15         15.80         7.84 o
  -3  12   3        694.30        710.21        28.30 o
  -2  12   3        119.62        135.26        13.19 o
  -1  12   3        977.07        967.67        25.08 o
   0  12   3        609.37        669.66        17.65 o
   1  12   3        893.51        882.42        25.79 o
   2  12   3         37.28         45.01         6.50 o
   3  12   3         52.86         45.76        10.75 o
   4  12   3         33.51         38.34        11.30 o
  -4  13   3          1.41         -1.00         5.87 o
  -3  13   3        221.63        270.95        17.65 o
  -2  13   3        345.21        296.12        19.75 o
  -1  13   3         96.07         98.97         6.65 o
   0  13   3       2445.47       2492.18        46.07 o
   1  13   3          9.53          9.59         3.30 o
   2  13   3       1867.92       1955.71        63.26 o
   3  13   3         30.65         22.14        13.35 o
  -4  14   3          6.00         12.96         7.61 o
  -3  14   3       1528.52       1602.56        56.27 o
  -2  14   3          8.14          1.90         5.06 o
  -1  14   3        859.81        900.99        26.46 o
   0  14   3        116.74        111.70         7.17 o
   1  14   3        110.16         87.44         7.81 o
   2  14   3         27.57         52.28         7.22 o
   3  14   3         32.71         43.60         9.84 o
  -4  15   3          3.01         -8.44         8.44 o
  -3  15   3         24.20         36.28         9.47 o
  -2  15   3        151.14        141.55        23.51 o
  -1  15   3        294.15        314.05        11.73 o
   0  15   3       2767.19       2775.40        40.70 o
   1  15   3          1.59          2.57         3.21 o
   2  15   3       3386.32       3439.50        84.68 o
   3  15   3         72.41         60.47        11.25 o
  -4  16   3         53.32         40.18        17.97 o
  -3  16   3       1260.99       1280.48        62.88 o
  -2  16   3          1.03         -2.87         6.01 o
  -1  16   3        781.58        751.66        19.23 o
   0  16   3         95.48        103.24         6.31 o
   1  16   3        527.38        572.54        20.72 o
   2  16   3          4.01         23.18         9.59 o
   3  16   3         37.07         55.51        15.36 o
  -3  17   3         16.81         32.78         9.62 o
  -2  17   3        358.10        347.32        23.85 o
  -1  17   3         55.20         55.09         5.19 o
   0  17   3       2454.21       2431.31        37.75 o
   1  17   3         45.12         45.40         7.42 o
   2  17   3       2342.55       2361.23        64.95 o
   3  17   3          6.83          4.87         4.92 o
  -3  18   3        876.30        949.15        43.08 o
  -2  18   3        143.64        120.67        14.38 o
  -1  18   3        454.03        457.87        14.53 o
   0  18   3        849.46        904.90        22.21 o
   1  18   3          5.43          8.67         3.23 o
   2  18   3         10.21         19.18         6.01 o
   3  18   3         30.02         25.33         7.41 o
  -3  19   3         24.74         20.28        10.75 o
  -2  19   3          3.31         11.24         6.75 o
  -1  19   3         23.23         20.06         5.07 o
   0  19   3       1734.06       1785.66        31.05 o
   1  19   3          2.64          6.74         2.96 o
   2  19   3       1439.96       1468.55        40.91 o
   3  19   3         27.72         14.32         4.98 o
  -3  20   3        669.13        673.50        37.14 o
  -2  20   3        108.79        104.71        13.87 o
  -1  20   3        748.20        747.11        26.31 o
   0  20   3         99.44         85.54         5.97 o
   1  20   3          4.04          3.96         2.73 o
   2  20   3         50.23         65.58         7.60 o
   3  20   3          3.58          7.87         6.34 o
  -3  21   3        698.74        597.93        35.71 o
  -2  21   3        496.21        482.51        29.41 o
  -1  21   3        489.44        468.59        20.92 o
   0  21   3        969.49       1012.90        31.04 o
   1  21   3         21.73         20.58         4.06 o
   2  21   3        467.11        486.33        22.30 o
   3  21   3        261.80        245.74        23.59 o
  -3  22   3        558.67        552.26        34.38 o
  -2  22   3         84.33        100.88        15.32 o
  -1  22   3        510.88        500.00        22.24 o
   0  22   3        307.09        325.72        17.08 o
   1  22   3        215.68        238.57        17.07 o
   2  22   3         30.52         18.30         8.38 o
   3  22   3         25.29         52.37        11.05 o
  -3  23   3         16.73         19.47         8.31 o
  -2  23   3        538.79        528.30        39.02 o
  -1  23   3       1144.50       1072.12        34.40 o
   0  23   3        887.79        935.11        30.42 o
   1  23   3        339.07        287.01        16.30 o
   2  23   3        763.42        752.53        32.36 o
   3  23   3        116.64        128.84        17.73 o
  -3  24   3        257.17        278.88        25.23 o
  -2  24   3        266.95        287.17        24.73 o
  -1  24   3        984.27        957.13        38.97 o
   0  24   3         53.65         73.99         8.78 o
   1  24   3        415.27        473.76        29.04 o
   2  24   3         33.47         35.47         7.31 o
   3  24   3        284.90        324.05        40.85 o
  -3  25   3         86.08         74.67        13.72 o
  -2  25   3        118.30        140.14        17.22 o
  -1  25   3        750.98        769.96        29.91 o
   0  25   3        459.63        458.77        24.36 o
   1  25   3         85.20         83.86        21.70 o
   2  25   3        372.65        393.35        28.94 o
  -3  26   3         37.38         30.70        10.01 o
  -2  26   3        272.59        277.26        24.66 o
  -1  26   3        109.84        142.59        13.18 o
   0  26   3        206.94        220.87        19.87 o
   1  26   3       1276.67       1307.68        51.79 o
   2  26   3          0.19          5.09         8.14 o
  -2  27   3        343.88        371.61        29.19 o
  -1  27   3         99.86         96.23        11.23 o
   0  27   3        336.04        288.66        23.02 o
   1  27   3         30.58         85.03        19.92 o
   2  27   3        185.02        176.09        19.85 o
  -2  28   3        305.77        279.94        25.61 o
  -1  28   3        768.96        783.95        37.38 o
   0  28   3        843.93        770.34        38.59 o
   1  28   3       1332.72       1349.04        54.49 o
   2  28   3          3.69          5.35         7.07 o
  -2  29   3        522.82        530.12        36.13 o
  -1  29   3          0.27          6.59         6.46 o
   0  29   3        113.76        130.00        17.00 o
   1  29   3          6.55         42.54        12.31 o
   2  29   3         39.84         48.78        12.47 o
  -2  30   3        235.92        250.73        25.47 o
  -1  30   3        369.87        319.04        27.01 o
   0  30   3         88.99         60.71        11.99 o
   1  30   3        678.87        640.95        37.62 o
   2  30   3          5.35         11.89         8.82 o
  -2  31   3        743.36        657.97        41.75 o
  -1  31   3          0.99         -6.30         8.48 o
   0  31   3         19.56         38.06        15.07 o
   1  31   3          2.25         27.63        11.99 o
  -1  32   3        382.77        364.43        43.26 o
   0  32   3          2.69          6.67         7.02 o
   1  32   3       1088.09       1041.14        50.50 o
  -1  33   3         19.77          0.23         9.80 o
   0  33   3         86.12         88.15        15.43 o
   1  33   3         30.90         76.94        15.13 o
  -1  34   3        251.79        239.22        36.05 o
   0  34   3        100.25         83.64        14.52 o
   0  35   3         52.97         64.16        14.19 o
  -4   0   4        275.94        281.97        35.94 o
  -2   0   4       1909.48       1866.16        78.79 o
   0   0   4        699.94        585.51        26.27 o
   2   0   4        304.01        274.34        27.62 o
   4   0   4         14.48         15.87        10.58 o
  -4   1   4          2.64        -11.90        11.90 o
  -3   1   4          2.20         -1.82         6.10 o
  -2   1   4         77.74         91.66         9.60 o
  -1   1   4        527.54        669.72        26.24 o
   0   1   4        281.63        356.81        11.20 o
   1   1   4        396.90        329.52        19.26 o
   2   1   4          7.55         11.73         5.28 o
   3   1   4       1136.17       1115.88        61.13 o
   4   1   4         39.95         64.97        12.96 o
  -4   2   4         94.69        108.02        24.33 o
  -3   2   4         80.33         61.58        11.58 o
  -2   2   4       1911.18       1849.42        53.36 o
  -1   2   4          1.85         -1.52         3.90 o
   0   2   4       2772.11       2801.63        43.06 o
   1   2   4        947.30        901.80        33.53 o
   2   2   4        114.63        110.49        12.76 o
   3   2   4        170.54        208.99        20.48 o
   4   2   4          3.49          4.66        10.71 o
  -4   3   4        427.66        373.50        29.90 o
  -3   3   4          1.78         -6.92         7.35 o
  -2   3   4         16.78         19.24         4.28 o
  -1   3   4        448.08        475.89        17.32 o
   0   3   4        249.87        249.85        10.87 o
   1   3   4        146.13        125.41        11.85 o
   2   3   4         12.34          5.19         4.33 o
   3   3   4       1106.03       1109.05        47.80 o
   4   3   4          3.58          3.56         9.30 o
  -4   4   4         24.95         16.47         8.31 o
  -3   4   4          0.12         -7.78         7.83 o
  -2   4   4       2316.69       2291.01        48.13 o
  -1   4   4        156.01        147.68         9.40 o
   0   4   4       3898.63       4243.84       116.54 o
   1   4   4        178.04        173.59        14.34 o
   2   4   4        362.25        371.20        22.78 o
   3   4   4        124.89        127.88        15.89 o
   4   4   4          1.31         13.74         7.50 o
  -4   5   4        171.12        161.39        20.03 o
  -3   5   4          4.74         -6.81         7.31 o
  -2   5   4        206.70        201.50        12.33 o
  -1   5   4         93.19         94.37         7.75 o
   0   5   4       1252.54       1348.09        31.22 o
   1   5   4       2281.66       2286.81        71.34 o
   2   5   4        355.14        286.75        20.10 o
   3   5   4        486.88        472.62        30.31 o
  -4   6   4        573.74        561.57        37.52 o
  -3   6   4        133.99        129.27        33.70 o
  -2   6   4        723.05        706.88        24.11 o
  -1   6   4         33.63         33.42         6.45 o
   0   6   4       1689.17       1829.47        34.21 o
   1   6   4        625.59        504.40        14.55 o
   2   6   4        736.05        734.54        33.20 o
   3   6   4        149.63        131.57        16.37 o
  -4   7   4         16.20         11.41         9.36 o
  -3   7   4       1030.25       1042.90        46.33 o
  -2   7   4         84.83         81.48         8.21 o
  -1   7   4        649.68        676.42        26.74 o
   0   7   4        118.59        137.95         8.15 o
   1   7   4        950.20        896.02        22.02 o
   2   7   4       1257.57       1231.81        44.46 o
   3   7   4        775.02        837.33        41.35 o
  -4   8   4        478.68        463.73        72.18 o
  -3   8   4       1002.24       1078.48        47.43 o
  -2   8   4       1903.70       1964.22        45.91 o
  -1   8   4        406.05        422.94        21.04 o
   0   8   4       2598.60       2675.72        44.93 o
   1   8   4        773.69        723.49        20.10 o
   2   8   4       1310.77       1291.19        45.84 o
   3   8   4         12.57         10.76        12.36 o
  -4   9   4        245.41        206.79        22.84 o
  -3   9   4       1218.62       1252.85        51.83 o
  -2   9   4        156.69        169.11        12.24 o
  -1   9   4       3283.98       3385.87        76.82 o
   0   9   4        858.46        908.01        24.88 o
   1   9   4       1706.21       1470.63        52.61 o
   2   9   4        299.14        270.53        19.74 o
   3   9   4        259.36        245.42        21.93 o
  -4  10   4        194.82        195.63        23.50 o
  -3  10   4        114.05        119.23        21.62 o
  -2  10   4       1384.34       1360.88        37.80 o
  -1  10   4         40.36         49.07         6.72 o
   0  10   4        769.79        826.08        21.57 o
   1  10   4       1113.05       1070.14        44.67 o
   2  10   4        551.64        529.00        37.01 o
   3  10   4         76.43         97.98        13.99 o
  -4  11   4        262.51        237.18        25.41 o
  -3  11   4        670.11        662.14        37.43 o
  -2  11   4        219.38        220.69        17.25 o
  -1  11   4       3772.78       4040.25        75.84 o
   0  11   4        140.43        147.18         8.71 o
   1  11   4       1259.34       1148.19        39.21 o
   2  11   4        623.47        558.63        37.51 o
   3  11   4         83.04         77.87        12.86 o
  -4  12   4         47.94         56.55        13.09 o
  -3  12   4         21.60         37.68        10.90 o
  -2  12   4          4.72         11.09         5.80 o
  -1  12   4        237.29        259.04        14.25 o
   0  12   4       1958.32       1995.79        37.95 o
   1  12   4        292.48        247.60        16.99 o
   2  12   4        927.57        871.62        37.29 o
   3  12   4        222.03        231.28        21.78 o
  -3  13   4        871.53        891.37        44.69 o
  -2  13   4        146.86        171.15        16.04 o
  -1  13   4       2795.25       2916.19        58.14 o
   0  13   4        309.28        332.32        15.65 o
   1  13   4        954.21        954.24        42.77 o
   2  13   4          7.12         16.54         7.00 o
   3  13   4         20.72         28.26         8.56 o
  -3  14   4         10.91         28.58         9.52 o
  -2  14   4         43.71         32.78         7.73 o
  -1  14   4        228.95        222.39        10.73 o
   0  14   4        104.00        102.19         7.45 o
   1  14   4         59.84         60.61         7.71 o
   2  14   4        877.79        861.96        37.26 o
   3  14   4         63.29         56.88        11.61 o
  -3  15   4        674.52        746.03        41.20 o
  -2  15   4        117.49        129.63        14.46 o
  -1  15   4       1191.77       1269.47        28.25 o
   0  15   4          5.75         -0.07         2.67 o
   1  15   4       1022.08       1063.92        34.86 o
   2  15   4        105.50        112.19        21.86 o
   3  15   4         15.53         14.44         7.04 o
  -3  16   4          1.18          7.28         6.83 o
  -2  16   4        568.05        579.34        30.78 o
  -1  16   4        291.83        322.15        13.17 o
   0  16   4         32.20         39.40         5.47 o
   1  16   4         34.79         33.93         6.24 o
   2  16   4       1006.68        943.53        39.76 o
   3  16   4          0.03         -4.80         5.93 o
  -3  17   4        230.29        248.23        18.35 o
  -2  17   4        267.96        277.22        21.38 o
  -1  17   4       1048.47       1080.66        26.04 o
   0  17   4         21.90         19.51         4.07 o
   1  17   4        482.22        487.49        21.08 o
   2  17   4         46.59         36.94         8.50 o
   3  17   4          2.68          4.31         5.23 o
  -3  18   4        108.42         83.26        13.32 o
  -2  18   4        168.58        146.34        16.07 o
  -1  18   4         62.28         42.00         5.93 o
   0  18   4         23.43         29.04         4.23 o
   1  18   4         61.65         52.80         7.67 o
   2  18   4        400.53        371.21        24.50 o
   3  18   4        108.74         95.63        24.99 o
  -3  19   4        158.45        166.83        18.15 o
  -2  19   4          0.05         -0.24         5.34 o
  -1  19   4       2452.26       2618.57        56.55 o
   0  19   4        223.46        223.87        10.45 o
   1  19   4        841.30        874.80        36.99 o
   2  19   4          1.98         15.42         5.80 o
   3  19   4          1.75          5.14         8.00 o
  -3  20   4        158.89        135.27        17.33 o
  -2  20   4        178.31        179.66        18.24 o
  -1  20   4         81.27         77.92         8.81 o
   0  20   4        146.12        180.99        11.50 o
   1  20   4        446.12        402.70        17.09 o
   2  20   4        427.58        424.97        52.14 o
   3  20   4         55.54         56.23        12.19 o
  -3  21   4        767.48        745.80        54.17 o
  -2  21   4         20.62         20.84         7.23 o
  -1  21   4       1239.36       1334.50        41.77 o
   0  21   4         49.02         43.41         5.98 o
   1  21   4        238.41        263.89        16.76 o
   2  21   4        171.09        162.95        13.81 o
   3  21   4        116.54        106.60        16.85 o
  -3  22   4        300.93        287.12        26.13 o
  -2  22   4         29.61         28.77         9.24 o
  -1  22   4         19.98         19.75         6.41 o
   0  22   4        126.52        144.50        12.44 o
   1  22   4        402.21        398.25        20.99 o
   2  22   4        450.87        411.62        22.02 o
  -3  23   4        489.42        457.53        32.76 o
  -2  23   4         29.94         28.06        10.38 o
  -1  23   4        436.04        461.03        27.27 o
   0  23   4        322.63        328.43        18.83 o
   1  23   4        903.68        907.12        48.63 o
   2  23   4        663.99        614.40        47.93 o
  -3  24   4         63.00         89.61        15.93 o
  -2  24   4        621.25        521.40        33.49 o
  -1  24   4         34.99         26.64         8.68 o
   0  24   4        652.96        638.55        26.76 o
   1  24   4        123.27        140.37        23.44 o
   2  24   4        443.04        510.33        50.64 o
  -2  25   4         81.39         85.55        14.70 o
  -1  25   4        971.49        888.54        43.54 o
   0  25   4        567.97        568.62        25.55 o
   1  25   4        661.56        678.64        37.88 o
   2  25   4        284.69        312.89        27.17 o
  -2  26   4        720.50        663.34        39.24 o
  -1  26   4         58.95         54.95        11.82 o
   0  26   4       1273.92       1237.72        39.44 o
   1  26   4        302.81        302.93        37.63 o
   2  26   4        184.40        219.84        76.03 o
  -2  27   4         12.66         19.74         9.65 o
  -1  27   4        304.97        259.74        24.00 o
   0  27   4         21.40         46.18        11.13 o
   1  27   4        387.65        396.27        29.88 o
   2  27   4        147.36        136.70        18.53 o
  -2  28   4        718.74        769.17        43.80 o
  -1  28   4          1.88          8.77         7.95 o
   0  28   4        954.53        968.99        45.04 o
   1  28   4        400.84        417.13        34.90 o
   2  28   4        246.09        236.00        24.54 o
  -2  29   4         12.51         70.64        37.42 o
  -1  29   4          4.55         10.58         6.98 o
   0  29   4         91.07         93.95        35.81 o
   1  29   4        492.09        468.91        80.21 o
  -1  30   4          1.49         -0.89         8.16 o
   0  30   4        462.62        514.56        33.55 o
   1  30   4         15.60          9.37         8.92 o
  -1  31   4          5.97         12.86         7.86 o
   0  31   4         90.95        117.89        27.04 o
   1  31   4         24.51         22.19        17.28 o
  -1  32   4          1.38         -9.87        23.26 o
   0  32   4        719.73        800.08        55.41 o
   0  33   4         32.01         57.83        13.10 o
  -3   0   5       1234.27       1172.34        70.34 o
  -1   0   5        113.84        135.39        17.35 o
   1   0   5         14.58          7.87         6.82 o
   3   0   5        118.88        114.13        22.16 o
  -4   1   5          2.89          3.68         7.66 o
  -3   1   5         17.80         12.61         6.81 o
  -2   1   5        510.48        510.82        27.81 o
  -1   1   5         46.95         29.38         6.59 o
   0   1   5       2966.04       3292.38        55.60 o
   1   1   5         12.46          6.20         4.77 o
   2   1   5       1555.20       1493.78        52.90 o
   3   1   5         12.62         18.81         6.41 o
  -4   2   5         35.18         22.10        11.08 o
  -3   2   5        457.63        405.15        47.32 o
  -2   2   5         23.94         11.36         5.31 o
  -1   2   5        212.71        209.46        15.18 o
   0   2   5         51.40         53.69         5.89 o
   1   2   5          9.52         12.90         5.20 o
   2   2   5          1.16         17.71         7.09 o
   3   2   5         16.43         14.01         6.92 o
  -4   3   5          2.82        -13.11        13.11 o
  -3   3   5         41.48         34.09         8.49 o
  -2   3   5        355.38        326.22        29.55 o
  -1   3   5         37.84         23.48         6.65 o
   0   3   5       2210.59       2527.56        98.49 o
   1   3   5        101.57         87.83        11.55 o
   2   3   5       1480.82       1453.84        51.98 o
   3   3   5         78.46         65.46        12.16 o
  -4   4   5         32.33          8.96         7.81 o
  -3   4   5        567.15        548.26        33.28 o
  -2   4   5        990.28        906.48        28.40 o
  -1   4   5        389.50        393.21        17.92 o
   0   4   5        643.38        741.16        25.51 o
   1   4   5         47.87         33.01         7.56 o
   2   4   5         52.31         62.19        11.04 o
   3   4   5        227.30        241.80        36.86 o
  -4   5   5          3.54         -6.27        12.95 o
  -3   5   5         45.70         32.30         9.83 o
  -2   5   5        675.72        639.10        23.96 o
  -1   5   5         83.81         84.02         8.39 o
   0   5   5       2291.01       2619.64        48.32 o
   1   5   5        123.06        114.19        13.04 o
   2   5   5        983.52        962.73        41.32 o
   3   5   5        632.06        648.60        37.56 o
  -3   6   5        441.83        408.71        29.06 o
  -2   6   5        720.16        719.13        25.72 o
  -1   6   5        486.64        511.86        17.94 o
   0   6   5        291.49        313.09        12.19 o
   1   6   5        189.61        186.50        16.20 o
   2   6   5        113.89        127.30        14.73 o
   3   6   5        190.23        237.64        29.93 o
  -3   7   5          0.66         -3.43         8.03 o
  -2   7   5        241.57        236.11        14.72 o
  -1   7   5        290.82        291.73        13.53 o
   0   7   5       1156.84       1256.23        27.37 o
   1   7   5        151.48        146.79        14.59 o
   2   7   5       1252.96       1144.51        45.52 o
   3   7   5        339.83        350.87        27.65 o
  -3   8   5         20.44         20.86         7.45 o
  -2   8   5       1479.38       1431.13        39.47 o
  -1   8   5        708.13        728.46        28.53 o
   0   8   5        761.40        773.11        25.03 o
   1   8   5       2579.28       2292.23        65.10 o
   2   8   5        194.35        180.70        17.62 o
   3   8   5        117.30        127.87        17.60 o
  -3   9   5        564.23        553.03        34.63 o
  -2   9   5        139.26        122.61        20.68 o
  -1   9   5         42.23         45.20         5.68 o
   0   9   5       1602.62       1663.88        35.55 o
   1   9   5         54.10         39.20         8.35 o
   2   9   5        249.08        234.16        19.91 o
   3   9   5        134.75        159.54        18.87 o
  -3  10   5        669.13        624.50        52.95 o
  -2  10   5        488.13        485.82        22.44 o
  -1  10   5        968.59       1039.58        31.75 o
   0  10   5        695.34        733.56        22.01 o
   1  10   5        274.84        251.50        18.77 o
   2  10   5        468.72        444.82        31.37 o
   3  10   5        492.46        461.28        32.15 o
  -3  11   5        429.04        413.68        30.75 o
  -2  11   5       2162.00       2250.92        75.25 o
  -1  11   5        242.52        242.92        14.90 o
   0  11   5         31.78         24.12         5.91 o
   1  11   5        351.69        289.20        25.37 o
   2  11   5         52.43         55.23        12.56 o
   3  11   5         35.11         38.58         9.96 o
  -3  12   5        220.22        234.64        23.34 o
  -2  12   5         19.04         14.54         6.55 o
  -1  12   5       2061.10       2148.73        54.65 o
   0  12   5        514.81        523.51        18.63 o
   1  12   5       1133.34        969.72        70.81 o
   2  12   5         81.40         65.71        11.01 o
   3  12   5        473.92        478.05        33.28 o
  -3  13   5        140.77        124.71        43.68 o
  -2  13   5        323.66        315.01        18.50 o
  -1  13   5       4730.99       4905.76        88.12 o
   0  13   5         37.72         41.02         5.52 o
   1  13   5         21.14         34.30         8.31 o
   2  13   5         37.54         34.71         8.61 o
   3  13   5         95.98        119.13        16.97 o
  -3  14   5          6.76         -7.52         7.58 o
  -2  14   5         36.62         37.29         8.43 o
  -1  14   5        507.74        501.18        21.62 o
   0  14   5        342.33        367.58        15.74 o
   1  14   5       2954.12       2734.77       268.11 o
   2  14   5         50.29         58.56        14.26 o
   3  14   5        349.43        360.33        28.85 o
  -3  15   5        127.88        107.64        33.16 o
  -2  15   5          8.67         10.78         5.40 o
  -1  15   5          1.88          6.38         4.47 o
   0  15   5        549.51        558.34        23.98 o
   1  15   5        228.03        212.66        18.15 o
   2  15   5         49.58         30.02         8.55 o
   3  15   5          7.94          3.33         5.93 o
  -3  16   5         19.53          2.69         7.05 o
  -2  16   5          0.10          5.00         6.06 o
  -1  16   5       1223.35       1290.02        30.70 o
   0  16   5        125.39        123.83         9.17 o
   1  16   5       3105.33       2881.49       130.56 o
   2  16   5         82.49         69.42        10.76 o
   3  16   5        334.23        363.78        37.69 o
  -3  17   5          2.23         12.60         7.79 o
  -2  17   5        740.15        751.42        37.39 o
  -1  17   5        232.52        211.16        12.19 o
   0  17   5        161.11        159.12        14.21 o
   1  17   5          2.26         19.23         6.18 o
   2  17   5         11.35          2.84         5.18 o
   3  17   5         33.24         35.35         9.84 o
  -3  18   5        117.65        118.94        18.82 o
  -2  18   5         43.55         37.58         9.69 o
  -1  18   5        879.35        919.34        30.43 o
   0  18   5         44.15         32.62         7.59 o
   1  18   5        659.50        658.47        27.09 o
   2  18   5         13.29         10.63         5.36 o
  -3  19   5        448.72        404.63        32.56 o
  -2  19   5        356.92        317.09        24.47 o
  -1  19   5        248.25        213.42        34.49 o
   0  19   5         32.71         33.40         7.05 o
   1  19   5        134.08        144.38        12.49 o
   2  19   5          3.67          8.42         5.60 o
  -3  20   5         31.73         34.52        41.41 o
  -2  20   5         45.73         39.09         9.47 o
  -1  20   5        697.66        759.55        37.50 o
   0  20   5          0.64         -1.11         4.80 o
   1  20   5       1258.72       1235.53        38.85 o
   2  20   5        487.54        451.13        28.92 o
  -3  21   5        305.85        263.48        59.35 o
  -2  21   5        251.62        274.04        40.50 o
  -1  21   5        619.49        638.08        35.01 o
   0  21   5         68.92         74.38         8.07 o
   1  21   5         28.26         28.90         6.91 o
   2  21   5         41.71         26.52         7.72 o
  -2  22   5         44.18         42.96        12.80 o
  -1  22   5        506.36        464.01        32.30 o
   0  22   5          1.48         -4.89         4.89 o
   1  22   5        778.78        715.28        30.76 o
   2  22   5        120.84        117.74        12.59 o
  -2  23   5        279.09        258.21        37.37 o
  -1  23   5        353.95        399.17        28.61 o
   0  23   5        283.24        275.74        18.39 o
   1  23   5         18.75         19.26         6.46 o
   2  23   5        184.64        207.32        32.59 o
  -2  24   5        312.50        305.95        42.73 o
  -1  24   5        268.92        316.53        27.21 o
   0  24   5         79.44         78.94        10.34 o
   1  24   5        448.39        433.32        24.13 o
   2  24   5         71.17         62.46        19.17 o
  -2  25   5        175.75        154.64        25.02 o
  -1  25   5        312.32        293.02        20.45 o
   0  25   5        588.18        627.77        28.63 o
   1  25   5          2.79          0.80         7.48 o
   2  25   5        301.97        279.83        38.65 o
  -2  26   5        224.30        232.09        23.94 o
  -1  26   5        235.68        272.42        20.16 o
   0  26   5         34.12         26.56         8.60 o
   1  26   5        144.56        143.29        19.45 o
  -2  27   5        298.23        318.96        28.30 o
  -1  27   5        221.53        214.00        17.97 o
   0  27   5        570.86        631.24        36.93 o
   1  27   5          2.30         -3.47         7.27 o
  -1  28   5        140.71        151.35        19.38 o
   0  28   5        122.81         98.29        15.38 o
   1  28   5         39.48         74.71        15.09 o
  -1  29   5          3.51         -5.69        22.75 o
   0  29   5       1008.33        982.48        54.33 o
   1  29   5         11.46          4.73         6.75 o
  -1  30   5         14.14         -3.94         7.26 o
   0  30   5         74.02         63.38        20.63 o
  -2   0   6          1.52         -6.18        10.24 o
   0   0   6       1259.15       1281.42        71.46 o
   2   0   6       1339.21       1320.41        74.96 o
  -3   1   6        974.51        917.49        44.85 o
  -2   1   6        227.60        169.86        20.96 o
  -1   1   6       2976.03       3227.10       120.28 o
   0   1   6          0.91         -0.58         5.72 o
   1   1   6        574.52        566.91        31.79 o
   2   1   6          0.92          5.11         5.59 o
   3   1   6          2.58          2.06        16.21 o
  -3   2   6         52.28         35.65         9.59 o
  -2   2   6         60.29         30.77         7.93 o
  -1   2   6         21.08         13.31         7.63 o
   0   2   6        291.78        327.28        24.16 o
   1   2   6        120.62        109.63        13.79 o
   2   2   6       1153.67       1154.91        49.23 o
   3   2   6         73.30         82.47        14.91 o
  -3   3   6       1511.19       1337.63        55.66 o
  -2   3   6         22.92          4.81         5.31 o
  -1   3   6        785.85        875.89        26.78 o
   0   3   6        368.77        331.54        24.63 o
   1   3   6        418.48        403.12        26.81 o
   2   3   6        273.97        314.95        24.94 o
   3   3   6        189.01        222.81        53.45 o
  -3   4   6         77.62         49.03        27.58 o
  -2   4   6         10.29          1.61         6.08 o
  -1   4   6        309.15        339.89        15.94 o
   0   4   6        262.97        312.22        23.87 o
   1   4   6         31.90         29.43         8.51 o
   2   4   6       1923.81       1937.92        66.51 o
   3   4   6          9.22         -4.49         9.46 o
  -3   5   6        180.16        142.79        16.62 o
  -2   5   6         33.78         22.09         7.17 o
  -1   5   6       1591.21       1703.07        58.66 o
   0   5   6        559.28        535.78        31.05 o
   1   5   6        831.57        832.49        39.40 o
   2   5   6        484.37        453.38        29.89 o
   3   5   6          1.76         14.88         7.22 o
  -3   6   6          0.82         -8.25         8.70 o
  -2   6   6          3.59          5.48         5.83 o
  -1   6   6        148.46        150.36        10.62 o
   0   6   6        934.85        937.42        42.13 o
   1   6   6         65.97         63.90        11.24 o
   2   6   6        179.82        175.37        18.66 o
   3   6   6        107.57        103.17        15.52 o
  -3   7   6        141.23         89.61        18.12 o
  -2   7   6        222.43        223.70        20.14 o
  -1   7   6        474.87        526.00        20.28 o
   0   7   6        771.34        747.15        37.30 o
   1   7   6        207.77        208.16        19.54 o
   2   7   6          0.84          4.79         8.54 o
   3   7   6          5.70         14.72         7.87 o
  -3   8   6         44.70         27.18         9.42 o
  -2   8   6        281.92        288.92        22.76 o
  -1   8   6         30.15         31.41         5.40 o
   0   8   6        187.22        189.68        18.32 o
   1   8   6       1726.93       1609.64        56.79 o
   2   8   6         19.03         37.41        17.20 o
   3   8   6         24.78         18.98         7.66 o
  -3   9   6         79.84         70.96        14.38 o
  -2   9   6          0.34          3.95         4.46 o
  -1   9   6         88.32         94.62         7.88 o
   0   9   6        148.97        139.68        19.84 o
   1   9   6          8.08         11.56        12.83 o
   2   9   6        127.34        143.02        22.20 o
   3   9   6        110.88        107.37        16.39 o
  -3  10   6         54.13         42.20        17.62 o
  -2  10   6        275.40        311.17        22.82 o
  -1  10   6        602.46        645.56        20.39 o
   0  10   6          9.24          5.63        10.39 o
   1  10   6        383.98        302.52        32.15 o
   2  10   6         90.11         65.81        11.56 o
  -3  11   6          2.59         -7.27         7.27 o
  -2  11   6         64.77         71.20        10.09 o
  -1  11   6         12.99         14.89         3.60 o
   0  11   6        221.65        226.35        19.75 o
   1  11   6        464.73        468.41        28.49 o
   2  11   6        119.93        122.86        15.94 o
  -3  12   6         17.08         17.95         8.60 o
  -2  12   6        540.24        557.45        22.81 o
  -1  12   6         35.79         31.51         4.94 o
   0  12   6        978.87        996.35        42.84 o
   1  12   6        105.86         98.96        13.08 o
   2  12   6         39.27         41.60         9.72 o
  -3  13   6          2.49          0.91         6.12 o
  -2  13   6         26.55         24.13         9.55 o
  -1  13   6         33.96         43.53         5.57 o
   0  13   6        547.76        451.24        27.58 o
   1  13   6        481.71        436.86        27.36 o
   2  13   6        159.29        138.18        16.68 o
  -3  14   6         16.06         11.40         8.37 o
  -2  14   6       1749.13       1785.83        45.07 o
  -1  14   6         20.65         22.90         5.37 o
   0  14   6        433.93        436.86        33.59 o
   1  14   6         17.39         13.71         6.39 o
   2  14   6         38.11         35.53         9.41 o
  -3  15   6          4.01          3.16         7.38 o
  -2  15   6          2.54          8.34         6.37 o
  -1  15   6        458.29        449.30        30.06 o
   0  15   6          0.41         17.52        12.08 o
   1  15   6        878.48        835.35        39.34 o
   2  15   6         28.44         26.80         6.30 o
  -3  16   6          1.82          1.62         7.56 o
  -2  16   6       1433.91       1375.66        55.74 o
  -1  16   6         98.21         94.37         9.31 o
   0  16   6       2788.92       2835.50        67.44 o
   1  16   6          0.61         17.21         7.21 o
   2  16   6         77.26         69.26        11.86 o
  -2  17   6          0.54          8.20         6.33 o
  -1  17   6        102.77         88.32        12.60 o
   0  17   6        112.92        105.13        17.27 o
   1  17   6       1653.78       1563.03        56.45 o
   2  17   6         37.09         26.90         8.19 o
  -2  18   6       1123.33       1109.44        63.08 o
  -1  18   6        282.55        289.34        31.88 o
   0  18   6        960.53        922.99        40.24 o
   1  18   6         99.11        105.41        14.70 o
   2  18   6        241.61        216.23        21.24 o
  -2  19   6          8.28         22.23        11.12 o
  -1  19   6         47.18         53.46        11.80 o
   0  19   6         24.07         34.51         9.73 o
   1  19   6        587.29        556.42        31.86 o
   2  19   6        180.06        193.35        44.76 o
  -2  20   6       1081.25       1103.46        49.46 o
  -1  20   6         41.47         45.89        10.39 o
   0  20   6        194.59        190.37        20.24 o
   1  20   6        455.28        436.99        42.37 o
   2  20   6        244.52        204.38        22.28 o
  -2  21   6         85.24         83.78        14.05 o
  -1  21   6         26.65         52.62         9.30 o
   0  21   6        134.85        132.58        13.64 o
   1  21   6        176.72        184.89        27.61 o
  -2  22   6        362.80        363.37        28.26 o
  -1  22   6        101.49        109.51        13.34 o
   0  22   6        631.37        651.44        30.41 o
   1  22   6        598.29        573.20        48.93 o
  -2  23   6          6.12          7.38         7.85 o
  -1  23   6        252.23        295.11        25.08 o
   0  23   6         95.02         64.59        10.32 o
   1  23   6        155.68        164.98        15.97 o
  -1  24   6        412.48        361.67        23.33 o
   0  24   6        178.66        158.48        15.49 o
   1  24   6        129.99        113.37        14.52 o
  -1  25   6         39.60         21.27         6.87 o
   0  25   6        385.60        395.71        24.18 o
   1  25   6         61.27         84.18        15.72 o
  -1  26   6         58.36         49.49        11.22 o
   0  26   6          7.87          4.17         7.33 o
   0  27   6         58.45         87.20        23.93 o
  -3   0   7        280.34        219.22        31.79 o
  -1   0   7        656.03        710.99        57.37 o
   1   0   7       1464.71       1528.36        85.50 o
  -3   1   7          0.09        -17.55        17.55 o
  -2   1   7        166.32        125.07        15.29 o
  -1   1   7        150.91        135.70        18.61 o
   0   1   7         35.69         26.23         8.37 o
   1   1   7          0.02          2.16         6.40 o
   2   1   7        121.14        135.88        17.79 o
  -3   2   7         99.68         71.14        22.59 o
  -2   2   7        447.43        369.94        26.15 o
  -1   2   7       1790.36       1779.51        66.90 o
   0   2   7         19.41          8.47         6.47 o
   1   2   7       1071.10       1156.32        51.59 o
   2   2   7         95.15         79.41        13.32 o
  -3   3   7         10.65        -11.32        11.32 o
  -2   3   7         39.89         33.12         7.91 o
  -1   3   7          0.60         16.51         9.16 o
   0   3   7        159.51        169.71        19.20 o
   1   3   7         57.03         80.15        14.20 o
   2   3   7         61.19         56.16        12.27 o
  -3   4   7         23.85        -10.99        10.99 o
  -2   4   7        109.19         81.62        16.30 o
  -1   4   7        919.55        951.47        47.55 o
   0   4   7        242.56        231.49        22.52 o
   1   4   7       1634.55       1686.57        63.52 o
   2   4   7          0.46          4.83         6.08 o
  -3   5   7        155.59        124.42        17.20 o
  -2   5   7        103.11         98.12        17.92 o
  -1   5   7         61.68         72.14        24.18 o
   0   5   7         41.43         37.23         9.41 o
   1   5   7        418.28        419.61        30.16 o
   2   5   7         33.69         23.48         7.54 o
  -3   6   7         66.79         37.60        12.07 o
  -2   6   7        333.87        323.33        20.83 o
  -1   6   7        279.13        291.60        25.17 o
   0   6   7         16.77         20.65         7.80 o
   1   6   7        303.27        320.57        25.84 o
   2   6   7         14.18         10.39         8.28 o
  -2   7   7         91.92         99.55        11.88 o
  -1   7   7        221.48        249.46        24.62 o
   0   7   7         75.50         83.53        25.80 o
   1   7   7         39.93         75.14        15.52 o
   2   7   7        183.78        167.94        19.96 o
  -2   8   7         89.14         91.04        11.49 o
  -1   8   7        626.01        690.51        40.04 o
   0   8   7         11.82         17.28         8.16 o
   1   8   7        241.34        278.28        46.71 o
   2   8   7        276.53        279.80        25.21 o
  -2   9   7        361.77        336.91        21.63 o
  -1   9   7        258.88        259.47        38.29 o
   0   9   7        651.02        693.19        38.61 o
   1   9   7         27.73         33.63         9.69 o
   2   9   7         94.50         77.87        13.74 o
  -2  10   7         76.09         83.63        11.50 o
  -1  10   7         13.91         16.13         7.57 o
   0  10   7          0.58         -6.67         6.67 o
   1  10   7        117.49        106.05        15.28 o
   2  10   7        234.43        217.24        27.05 o
  -2  11   7        359.54        351.68        22.38 o
  -1  11   7        191.39        191.89        20.73 o
   0  11   7        460.40        461.63        31.01 o
   1  11   7         49.07         44.10        14.19 o
   2  11   7        564.47        546.03       103.32 o
  -2  12   7        329.07        360.18        22.59 o
  -1  12   7         41.49         46.95        11.43 o
   0  12   7          8.81          8.40         5.69 o
   1  12   7         43.12         51.64        10.97 o
   2  12   7        207.10        194.51        44.58 o
  -2  13   7        344.95        345.02        21.99 o
  -1  13   7          2.30         -1.09         7.05 o
   0  13   7       1118.43       1182.17        50.83 o
   1  13   7         85.42         75.36        12.43 o
   2  13   7        421.96        418.70        32.71 o
  -2  14   7         94.03        108.54        16.45 o
  -1  14   7          6.60          1.31         5.33 o
   0  14   7          3.16         11.67         6.55 o
   1  14   7          3.23          2.96         6.22 o
  -2  15   7        336.83        354.53        35.17 o
  -1  15   7         65.66         66.45         9.85 o
   0  15   7       1518.36       1641.91        80.41 o
   1  15   7          6.31          4.76         9.31 o
  -2  16   7         13.19          4.75         7.11 o
  -1  16   7         14.18        -11.93        28.36 o
   0  16   7          3.90         21.94         7.57 o
   1  16   7          1.84          7.45        18.79 o
  -2  17   7        207.38        237.88        23.32 o
  -1  17   7          0.39          6.61        19.82 o
   0  17   7        851.35        839.72        41.40 o
   1  17   7         27.79         49.89        10.66 o
  -1  18   7          1.98          3.38         6.29 o
   0  18   7          0.98         -0.28         7.66 o
   1  18   7         23.31         20.40         7.69 o
  -1  19   7          0.13          0.39         9.03 o
   0  19   7       1440.56       1515.88        88.05 o
   1  19   7         32.91         53.56        17.67 o
  -1  20   7         80.66         82.71        15.36 o
   0  20   7         12.62         33.73        16.80 o
   1  20   7        107.85         88.01        20.61 o
  -1  21   7         60.53         47.23        11.87 o
   0  21   7        483.17        504.63        35.49 o
   0  22   7         53.99         69.37        13.81 o
  -2   0   8        526.91        560.26        57.49 o
   0   0   8        156.56        195.00        32.19 o
  -2   1   8          0.79         12.09         8.94 o
  -1   1   8         39.33         41.57        12.21 o
   0   1   8        105.01        109.58        16.98 o
   1   1   8        366.53        429.96        33.06 o
  -2   2   8        698.49        739.90        47.06 o
  -1   2   8         59.07         66.62        13.12 o
   0   2   8         43.72         58.69        12.96 o
   1   2   8         49.11         57.23        11.82 o
  -2   3   8         13.45         25.99        16.88 o
  -1   3   8         14.88         11.99         7.25 o
   0   3   8          2.02         -7.87         9.71 o
   1   3   8        676.45        802.76        45.63 o
  -2   4   8        415.50        395.59        47.91 o
  -1   4   8         89.10         80.30        14.83 o
   0   4   8        422.61        486.75        35.24 o
   1   4   8        211.91        242.59        25.29 o
  -2   5   8        125.04        151.27        25.53 o
  -1   5   8        428.98        420.30        32.87 o
   0   5   8        201.38        206.21        23.02 o
   1   5   8        396.91        462.48        34.32 o
  -2   6   8        475.61        489.67        37.54 o
  -1   6   8        300.93        345.25        31.56 o
   0   6   8        453.04        473.11        34.93 o
   1   6   8         58.43         81.91        14.88 o
  -2   7   8         26.04         48.65        14.27 o
  -1   7   8        189.39        207.25        23.48 o
   0   7   8        512.99        518.39        36.29 o
   1   7   8        528.51        559.84        37.63 o
  -1   8   8        138.02        144.76        19.41 o
   0   8   8        209.29        211.00        42.92 o
   1   8   8         17.64         32.09        10.26 o
  -1   9   8         88.41         93.17        15.94 o
   0   9   8        293.05        347.15        62.95 o
   1   9   8         82.81         94.17        15.82 o
  -1  10   8        243.22        229.48        24.61 o
   0  10   8         82.57         72.46        13.60 o
   1  10   8        233.93        222.21        23.13 o
  -1  11   8         84.13         77.03        14.40 o
   0  11   8        186.54        184.51        26.51 o
   1  11   8         43.80         41.06        10.87 o
  -1  12   8        119.75        109.10        32.93 o
   0  12   8        201.74        198.76        25.20 o
  -1  13   8        261.36        302.33        27.28 o
   0  13   8         14.15         16.42         8.27 o
  -1  14   8         36.34         44.73        11.56 o
   0  14   8        264.13        295.13        33.15 o
   0  15   8          0.08         13.25         7.28 o
                                                
